# Supplementary material for: catena-Poly[[di-μ-chlorido-dicopper(I)]bis­[μ-η2,σ1-4-(2-allyl-2H-tetra­zol-5-yl)pyridine]]
Source: Acta Crystallogr Sect E Struct Rep Online. 2008 Jun 19;64(Pt 7):m930. doi: 10.1107/S1600536808017820 (PMC2961636; doi:10.1107/S1600536808017820)
Supplement: Supplementary file 1 [file e-64-0m930-sup1.cif]

##############################################################################
###                                                                        ###
###        Electronic paper (Acta Crystallographica Section E)             ###
###                                                                        ###
##############################################################################
#                                                                            #
# This CIF contains the data in a paper accepted for publication in Acta     #
# Crystallographica Section E. It conforms to the requirements of Notes      #
# for Authors for Section E, and has been peer reviewed under the auspices   #
# of the IUCr Commission on Journals.                                        #
#                                                                            #
# Full details of the Crystallographic Information File format               #
# are given in the paper "The Crystallographic Information File (CIF):       #
# a New Standard Archive File for Crystallography" by S. R. Hall, F. H.      #
# Allen and I. D. Brown [Acta Cryst. (1991), A47, 655-685].                  #
#                                                                            #
# The current version of the core CIF dictionary is obtainable from          #
# ftp://ftp.iucr.org/pub/cif_core.dic. The current version number is 2.4.    #
#                                                                            #
# Software is freely available for graphical display of the structure(s) in  #
# this CIF.  For information consult the CIF home page http://www.iucr.org/  #
# cif/home.html                                                              #
#                                                                            #
# This file may be used for bona fide research purposes within the           #
# scientific community so long as proper attribution is given to the journal # 
# article from which it was obtained.                                        #
#                                                                            #
##############################################################################
                                             
data_I
_audit_creation_method     SHELXL97
_chemical_name_systematic
;
<i>catena</i>-Poly[[di-\m-chlorido-dicopper(I)]bis[\m-\h^2^,\s^1^-4-\
(2-allyl-2<i>H</i>-tetrazol-5-yl)pyridine]]
;
_chemical_name_common     ?
_chemical_formula_moiety     'C9 H9 Cl Cu N5'
_chemical_formula_sum     'C9 H9 Cl Cu N5'
_chemical_formula_iupac     '[Cu2 Cl2 (C9 H9 N5)2]'
_chemical_formula_weight     286.21
_chemical_melting_point     ?
_symmetry_cell_setting     monoclinic
_symmetry_space_group_name_H-M     'C 2/c'
_symmetry_space_group_name_Hall     '-C 2yc'
loop_
    _symmetry_equiv_pos_as_xyz
    'x, y, z'
    '-x, y, -z+1/2'
    'x+1/2, y+1/2, z'
    '-x+1/2, y+1/2, -z+1/2'
    '-x, -y, -z'
    'x, -y, z-1/2'
    '-x+1/2, -y+1/2, -z'
    'x+1/2, -y+1/2, z-1/2'
_cell_length_a     17.270(3)
_cell_length_b     12.040(2)
_cell_length_c     13.064(3)
_cell_angle_alpha     90.00
_cell_angle_beta     127.94(3)
_cell_angle_gamma     90.00
_cell_volume     2142.3(7)
_cell_formula_units_Z     8
_cell_measurement_reflns_used     9724
_cell_measurement_theta_min     3.17
_cell_measurement_theta_max     28.84
_cell_measurement_temperature     293(2)
_exptl_crystal_description     block
_exptl_crystal_colour     colourless
_exptl_crystal_size_max     0.2
_exptl_crystal_size_mid     0.15
_exptl_crystal_size_min     0.1
_exptl_crystal_density_diffrn     1.775
_exptl_crystal_density_meas     ?
_exptl_crystal_density_method     'not measured'
_exptl_crystal_F_000     1152
_exptl_absorpt_coefficient_mu     2.265
_exptl_absorpt_correction_type     multi-scan
_exptl_absorpt_process_details     '(CrystalClear; Rigaku, 2005)'
_exptl_absorpt_correction_T_min     0.643
_exptl_absorpt_correction_T_max     0.800
_exptl_special_details
;
;
_diffrn_ambient_temperature     293(2)
_diffrn_radiation_type     MoK\a
_diffrn_radiation_wavelength     0.71073
_diffrn_radiation_source     'fine-focus sealed tube'
_diffrn_radiation_monochromator     graphite
_diffrn_measurement_device_type     'Rigaku Mercury2'
_diffrn_measurement_method     'CCD_Profile_fitting'
_diffrn_detector_area_resol_mean     13.6612
_diffrn_reflns_number     10753
_diffrn_reflns_av_R_equivalents     0.0594
_diffrn_reflns_av_sigmaI/netI     0.0486
_diffrn_reflns_theta_min     3.17
_diffrn_reflns_theta_max     27.48
_diffrn_reflns_theta_full     27.48
_diffrn_measured_fraction_theta_max     0.998
_diffrn_measured_fraction_theta_full     0.998
_diffrn_reflns_limit_h_min     -22
_diffrn_reflns_limit_h_max     22
_diffrn_reflns_limit_k_min     -15
_diffrn_reflns_limit_k_max     15
_diffrn_reflns_limit_l_min     -16
_diffrn_reflns_limit_l_max     16
_diffrn_standards_number     0
_diffrn_standards_interval_count     0
_diffrn_standards_interval_time     0
_diffrn_standards_decay_%     0
_refine_special_details
;
;
_reflns_number_total     2451
_reflns_number_gt     1814
_reflns_threshold_expression     I>2\s(I)
_refine_ls_structure_factor_coef     Fsqd
_refine_ls_matrix_type     full
_refine_ls_R_factor_all     0.0645
_refine_ls_R_factor_gt     0.0414
_refine_ls_wR_factor_gt     0.0924
_refine_ls_wR_factor_ref     0.0996
_refine_ls_goodness_of_fit_ref     1.056
_refine_ls_restrained_S_all     1.056
_refine_ls_number_reflns     2451
_refine_ls_number_parameters     154
_refine_ls_number_restraints     0
_refine_ls_hydrogen_treatment     constr
_refine_ls_weighting_scheme     calc
_refine_ls_weighting_details
         'calc w=1/[\s^2^(Fo^2^)+(0.0422P)^2^+0.6044P] where P=(Fo^2^+2Fc^2^)/3'
_atom_sites_solution_hydrogens     geom
_atom_sites_solution_primary     direct
_atom_sites_solution_secondary     difmap
_refine_ls_shift/su_max     0.001
_refine_ls_shift/su_mean     0.000
_refine_diff_density_max     0.326
_refine_diff_density_min     -0.390
_refine_ls_extinction_method     none
_refine_ls_extinction_coef     ?
loop_
    _atom_type_symbol
    _atom_type_description
    _atom_type_scat_dispersion_real
    _atom_type_scat_dispersion_imag
    _atom_type_scat_source
    'C' 'C' 0.0033 0.0016
                         'International Tables Vol C Tables 4.2.6.8 and 6.1.1.4'
    'H' 'H' 0.0000 0.0000
                         'International Tables Vol C Tables 4.2.6.8 and 6.1.1.4'
    'Cl' 'Cl' 0.1484 0.1585
                         'International Tables Vol C Tables 4.2.6.8 and 6.1.1.4'
    'Cu' 'Cu' 0.3201 1.2651
                         'International Tables Vol C Tables 4.2.6.8 and 6.1.1.4'
    'N' 'N' 0.0061 0.0033
                         'International Tables Vol C Tables 4.2.6.8 and 6.1.1.4'
_computing_data_collection     'CrystalClear (Rigaku, 2005)'
_computing_cell_refinement     'CrystalClear (Rigaku, 2005)'
_computing_data_reduction     'CrystalClear (Rigaku, 2005)'
_computing_structure_solution     'SHELXS97 (Sheldrick, 2008)'
_computing_structure_refinement     'SHELXL97 (Sheldrick, 2008)'
_computing_molecular_graphics
                       'PLATON (Spek, 2003) and XP in SHELXTL (Sheldrick, 2008)'
_computing_publication_material     'SHELXTL (Sheldrick, 2008)'
loop_
    _atom_site_type_symbol
    _atom_site_label
    _atom_site_fract_x
    _atom_site_fract_y
    _atom_site_fract_z
    _atom_site_U_iso_or_equiv
    _atom_site_adp_type
    _atom_site_calc_flag
    _atom_site_refinement_flags
    _atom_site_occupancy
    _atom_site_disorder_assembly
    _atom_site_disorder_group
    Cu Cu1 0.39314(3) 0.49203(3) 0.59806(4) 0.03726(16) Uani d . 1 . .
    Cl Cl1 0.57394(6) 0.49142(6) 0.69868(8) 0.0343(2) Uani d . 1 . .
    N N1 0.3855(2) 0.8479(2) 0.3785(3) 0.0460(7) Uani d . 1 . .
    N N2 0.40548(19) 0.91092(19) 0.5524(3) 0.0362(6) Uani d . 1 . .
    N N3 0.3659(2) 0.9552(2) 0.3613(3) 0.0435(7) Uani d . 1 . .
    N N4 0.40899(19) 0.82409(19) 0.4924(3) 0.0345(6) Uani d . 1 . .
    N N5 0.36588(18) 0.33219(19) 0.5431(2) 0.0304(6) Uani d . 1 . .
    C C1 0.2946(2) 0.5831(2) 0.4346(3) 0.0388(8) Uani d . 1 . .
    H H1A 0.2411 0.5472 0.4259 0.068(12) Uiso d R 1 . .
    H H1C 0.3062 0.5683 0.3729 0.052(11) Uiso d R 1 . .
    C C2 0.3534(2) 0.6549(2) 0.5330(3) 0.0350(7) Uani d . 1 . .
    H H2A 0.3419 0.6698 0.5948 0.089(15) Uiso d R 1 . .
    C C3 0.4367(2) 0.7121(2) 0.5475(3) 0.0402(8) Uani d . 1 . .
    H H3A 0.4545 0.6695 0.5027 0.030(8) Uiso d R 1 . .
    H H3B 0.4928 0.7163 0.6374 0.052(11) Uiso d R 1 . .
    C C4 0.3685(2) 0.1086(2) 0.4905(3) 0.0273(6) Uani d . 1 . .
    C C5 0.3489(2) 0.2998(2) 0.4331(3) 0.0345(7) Uani d . 1 . .
    H H5A 0.3356 0.3559 0.3720 0.041(9) Uiso d R 1 . .
    C C6 0.3829(2) 0.1409(2) 0.6025(3) 0.0321(7) Uani d . 1 . .
    H H6A 0.3937 0.0860 0.6633 0.047(10) Uiso d R 1 . .
    C C7 0.3811(2) 0.2523(2) 0.6256(3) 0.0317(7) Uani d . 1 . .
    H H7A 0.3911 0.2741 0.7037 0.033(8) Uiso d R 1 . .
    C C8 0.3495(2) 0.1902(2) 0.4032(3) 0.0346(7) Uani d . 1 . .
    H H8A 0.3371 0.1704 0.3231 0.054(11) Uiso d R 1 . .
    C C9 0.3785(2) 0.9917(2) 0.4676(3) 0.0301(7) Uani d . 1 . .
loop_
    _atom_site_aniso_label
    _atom_site_aniso_U_11
    _atom_site_aniso_U_22
    _atom_site_aniso_U_33
    _atom_site_aniso_U_12
    _atom_site_aniso_U_13
    _atom_site_aniso_U_23
    Cu1 0.0528(3) 0.0168(2) 0.0349(2) -0.00049(16) 0.0233(2) -0.00040(15)
    Cl1 0.0435(4) 0.0304(4) 0.0372(4) 0.0055(3) 0.0290(4) 0.0058(3)
    N1 0.069(2) 0.0269(14) 0.0416(16) 0.0058(13) 0.0335(16) -0.0005(12)
    N2 0.0465(15) 0.0205(12) 0.0401(15) -0.0013(11) 0.0259(13) 0.0008(11)
    N3 0.067(2) 0.0263(14) 0.0390(16) 0.0078(13) 0.0332(16) 0.0024(12)
    N4 0.0431(16) 0.0165(12) 0.0435(16) 0.0016(10) 0.0265(14) -0.0001(11)
    N5 0.0371(14) 0.0179(12) 0.0321(13) -0.0020(10) 0.0191(12) -0.0013(10)
    C1 0.0421(19) 0.0278(16) 0.0394(18) 0.0039(14) 0.0215(16) 0.0070(14)
    C2 0.052(2) 0.0180(14) 0.0432(19) 0.0075(13) 0.0337(18) 0.0074(13)
    C3 0.043(2) 0.0164(14) 0.051(2) 0.0045(13) 0.0234(18) 0.0053(14)
    C4 0.0293(15) 0.0182(14) 0.0291(15) -0.0021(11) 0.0153(13) -0.0002(11)
    C5 0.0465(19) 0.0197(14) 0.0325(18) -0.0001(13) 0.0218(16) 0.0043(12)
    C6 0.0415(18) 0.0191(14) 0.0348(17) -0.0026(12) 0.0229(15) 0.0023(13)
    C7 0.0423(18) 0.0228(15) 0.0328(17) -0.0037(12) 0.0245(16) -0.0014(12)
    C8 0.0468(19) 0.0257(15) 0.0319(17) -0.0024(13) 0.0246(15) -0.0009(13)
    C9 0.0357(16) 0.0170(14) 0.0347(16) -0.0027(12) 0.0202(14) -0.0002(12)
_geom_special_details
;
;
loop_
    _geom_bond_atom_site_label_1
    _geom_bond_atom_site_label_2
    _geom_bond_site_symmetry_2
    _geom_bond_distance
    _geom_bond_publ_flag
    Cu1 N5 . 2.006(2) ?
    Cu1 C1 . 2.047(3) ?
    Cu1 C2 . 2.079(3) ?
    Cu1 Cl1 2_656 2.3491(11) ?
    Cu1 Cl1 . 2.5358(12) ?
    Cl1 Cu1 2_656 2.3491(11) ?
    N1 N4 . 1.310(4) ?
    N1 N3 . 1.319(4) ?
    N2 C9 . 1.325(4) ?
    N2 N4 . 1.330(3) ?
    N3 C9 . 1.341(4) ?
    N4 C3 . 1.464(3) ?
    N5 C5 . 1.336(4) ?
    N5 C7 . 1.345(4) ?
    C1 C2 . 1.351(4) ?
    C1 H1A . 0.9600 ?
    C1 H1C . 0.9600 ?
    C2 C3 . 1.497(4) ?
    C2 H2A . 0.9599 ?
    C3 H3A . 0.9598 ?
    C3 H3B . 0.9599 ?
    C4 C8 . 1.384(4) ?
    C4 C6 . 1.381(4) ?
    C4 C9 1_545 1.471(4) ?
    C5 C8 . 1.378(4) ?
    C5 H5A . 0.9600 ?
    C6 C7 . 1.379(4) ?
    C6 H6A . 0.9599 ?
    C7 H7A . 0.9600 ?
    C8 H8A . 0.9600 ?
    C9 C4 1_565 1.471(4) ?
loop_
    _geom_angle_atom_site_label_1
    _geom_angle_atom_site_label_2
    _geom_angle_atom_site_label_3
    _geom_angle_site_symmetry_1
    _geom_angle_site_symmetry_3
    _geom_angle
    _geom_angle_publ_flag
    N5 Cu1 C1 . . 106.18(11) ?
    N5 Cu1 C2 . . 144.35(12) ?
    C1 Cu1 C2 . . 38.23(12) ?
    N5 Cu1 Cl1 . 2_656 104.01(8) ?
    C1 Cu1 Cl1 . 2_656 130.46(11) ?
    C2 Cu1 Cl1 . 2_656 104.77(10) ?
    N5 Cu1 Cl1 . . 97.23(8) ?
    C1 Cu1 Cl1 . . 120.78(11) ?
    C2 Cu1 Cl1 . . 101.90(10) ?
    Cl1 Cu1 Cl1 2_656 . 92.81(5) ?
    Cu1 Cl1 Cu1 2_656 . 87.19(5) ?
    N4 N1 N3 . . 106.1(3) ?
    C9 N2 N4 . . 101.8(2) ?
    N1 N3 C9 . . 106.4(3) ?
    N1 N4 N2 . . 113.7(2) ?
    N1 N4 C3 . . 122.7(3) ?
    N2 N4 C3 . . 123.6(3) ?
    C5 N5 C7 . . 117.3(2) ?
    C5 N5 Cu1 . . 120.90(19) ?
    C7 N5 Cu1 . . 120.8(2) ?
    C2 C1 Cu1 . . 72.17(18) ?
    C2 C1 H1A . . 120.4 ?
    Cu1 C1 H1A . . 90.3 ?
    C2 C1 H1C . . 119.6 ?
    Cu1 C1 H1C . . 107.9 ?
    H1A C1 H1C . . 120.0 ?
    C1 C2 C3 . . 121.1(3) ?
    C1 C2 Cu1 . . 69.60(17) ?
    C3 C2 Cu1 . . 109.4(2) ?
    C1 C2 H2A . . 119.7 ?
    C3 C2 H2A . . 119.1 ?
    Cu1 C2 H2A . . 91.1 ?
    N4 C3 C2 . . 111.3(3) ?
    N4 C3 H3A . . 108.8 ?
    C2 C3 H3A . . 108.7 ?
    N4 C3 H3B . . 109.4 ?
    C2 C3 H3B . . 110.4 ?
    H3A C3 H3B . . 108.2 ?
    C8 C4 C6 . . 118.1(3) ?
    C8 C4 C9 . 1_545 120.6(3) ?
    C6 C4 C9 . 1_545 121.2(3) ?
    N5 C5 C8 . . 123.4(3) ?
    N5 C5 H5A . . 118.0 ?
    C8 C5 H5A . . 118.6 ?
    C7 C6 C4 . . 119.5(3) ?
    C7 C6 H6A . . 120.5 ?
    C4 C6 H6A . . 119.9 ?
    N5 C7 C6 . . 122.6(3) ?
    N5 C7 H7A . . 118.4 ?
    C6 C7 H7A . . 119.0 ?
    C4 C8 C5 . . 119.0(3) ?
    C4 C8 H8A . . 120.2 ?
    C5 C8 H8A . . 120.8 ?
    N2 C9 N3 . . 112.0(3) ?
    N2 C9 C4 . 1_565 123.9(3) ?
    N3 C9 C4 . 1_565 124.0(3) ?
loop_
    _geom_hbond_atom_site_label_D
    _geom_hbond_atom_site_label_H
    _geom_hbond_atom_site_label_A
    _geom_hbond_site_symmetry_A
    _geom_hbond_distance_DH
    _geom_hbond_distance_HA
    _geom_hbond_distance_DA
    _geom_hbond_angle_DHA
    _geom_hbond_publ_flag
    C7 H7A Cl1 2_656 0.96 2.81 3.459(3) 125.8 no
data_global
_journal_date_recd_electronic     2008-04-07
_journal_date_accepted     2008-06-12
_journal_name_full     'Acta Crystallographica, Section E'
_journal_year     2008
_journal_volume     64
_journal_issue      7
_journal_page_first     m930
_journal_page_last     m930
_journal_paper_category     QM
_journal_coeditor_code     BH2171
_publ_contact_author_name     'Wei Wang*'
_publ_contact_author_address
;
Ordered Matter Science Research Center, Southeast University,
Nanjing 210096, P. R. China
;
_publ_contact_author_email     seu_ww@yahoo.com.cn
_publ_contact_author_fax     '86-25-52090626'
_publ_contact_author_phone     '86-25-52090626'
_publ_section_title
;\
<i>catena</i>-Poly[[di-\m-chlorido-dicopper(I)]bis[\m-\h^2^,\s^1^-4-(2-allyl-\
2<i>H</i>-tetrazol-5-yl)pyridine]]
;
loop_
    _publ_author_name
    _publ_author_footnote
    _publ_author_address
    "Wang, Wei" .
;
Ordered Matter Science Research Center
Southeast University
Nanjing 210096
People's Republic of China
;
