# Supplementary material for: catena-Poly[[di-μ-chlorido-dicopper(I)]bis­[μ-η2,σ1-4-(2-allyl-2H-tetra­zol-5-yl)pyridine]]
Source: Acta Crystallogr Sect E Struct Rep Online. 2008 Jun 19;64(Pt 7):m930. doi: 10.1107/S1600536808017820 (PMC2961636; doi:10.1107/S1600536808017820)
Supplement: Supplementary file 2 [file e-64-0m930-Isup2.hkl]

# 
# h,k,l, Fc-squared, Fo-squared, sigma(Fo-squared) and status flag 
# 
data_I
_shelx_title ' 1 in C2/c                       C2/c' 
_shelx_refln_list_code          4 
_shelx_F_calc_maximum      569.93 
_exptl_crystal_F_000      1152.00 
_reflns_d_resolution_high  0.7702 
 
loop_ 
 _symmetry_equiv_pos_as_xyz 
 'x, y, z' 
 '-x, y, -z+1/2' 
 'x+1/2, y+1/2, z' 
 '-x+1/2, y+1/2, -z+1/2' 
 '-x, -y, -z' 
 'x, -y, z-1/2' 
 '-x+1/2, -y+1/2, -z' 
 'x+1/2, -y+1/2, z-1/2' 
 
_cell_length_a    17.2700 
_cell_length_b    12.0400 
_cell_length_c    13.0640 
_cell_angle_alpha  90.000 
_cell_angle_beta  127.940 
_cell_angle_gamma  90.000 
 
_shelx_F_squared_multiplier     1.000 
 
loop_ 
 _refln_index_h 
 _refln_index_k 
 _refln_index_l 
 _refln_F_squared_calc 
 _refln_F_squared_meas 
 _refln_F_squared_sigma 
 _refln_observed_status 
   4   0   0   324817.06   309897.59   5532.01 o 
   6   0   0    31598.95    30627.96    593.00 o 
   8   0   0    13896.75    14075.34    434.00 o 
  10   0   0     4570.74     4816.26    193.75 o 
  12   0   0      407.41      472.42     54.86 o 
  14   0   0       15.17      -14.66     37.69 o 
  16   0   0       75.45      113.90     55.10 o 
   3   1   0       46.85       84.48      9.23 o 
   5   1   0     7419.73     7170.66    116.31 o 
   7   1   0    10109.05    10487.93    246.95 o 
   9   1   0      623.21      532.34     30.50 o 
  11   1   0     1921.28     1994.07     70.07 o 
  13   1   0       32.85       54.48     26.73 o 
  15   1   0       21.28       10.27     30.03 o 
  17   1   0        0.72      -17.52     78.97 o 
   0   2   0    51527.27    46418.95   1242.56 o 
   2   2   0     5590.51     6191.30    148.87 o 
   4   2   0    16624.49    16576.51    224.61 o 
   6   2   0    29188.68    29602.32    418.41 o 
   8   2   0      470.51      466.97     29.71 o 
  10   2   0     8422.94     8444.10    203.41 o 
  12   2   0        7.60        9.79     28.07 o 
  14   2   0      389.88      457.99     54.96 o 
  16   2   0       13.50       43.74     47.27 o 
   1   3   0    54751.28    56761.90    643.47 o 
   3   3   0      765.59      684.73     31.04 o 
   5   3   0    54684.51    53501.91    726.85 o 
   7   3   0    10885.90    11306.93    197.47 o 
   9   3   0     7911.62     7983.42    169.11 o 
  11   3   0     5572.09     5832.68    169.25 o 
  13   3   0      181.61      238.61     35.19 o 
  15   3   0      493.73      463.14     57.31 o 
  17   3   0       20.23       26.82     67.10 o 
   0   4   0    44220.91    43711.05    766.86 o 
   2   4   0    12519.01    13221.83    210.66 o 
   4   4   0    14288.02    13806.27    309.06 o 
   6   4   0    19346.30    19340.04    321.73 o 
   8   4   0       90.48       72.29     20.77 o 
  10   4   0     2841.86     2598.62     98.49 o 
  12   4   0      166.93      263.11     38.88 o 
  14   4   0      251.36      277.13     50.60 o 
  16   4   0       41.53      114.56     82.15 o 
   1   5   0    63699.96    63594.02    888.92 o 
   3   5   0     2649.20     2723.24     66.38 o 
   5   5   0    43767.97    42386.57   1489.87 o 
   7   5   0     1402.65     1489.19     60.59 o 
   9   5   0     2288.42     2311.30     78.68 o 
  11   5   0      762.65      767.26     48.94 o 
  13   5   0        5.10       28.95     37.12 o 
  15   5   0        6.32        6.78     38.83 o 
   0   6   0    83871.35    93656.21   2483.75 o 
   2   6   0     6428.63     6500.28    171.37 o 
   4   6   0    42515.44    44505.25    778.86 o 
   6   6   0     9648.17     9397.12    200.74 o 
   8   6   0     2443.63     2494.54     78.73 o 
  10   6   0     1100.82     1109.42     99.84 o 
  12   6   0      128.73      119.90     57.04 o 
  14   6   0       60.05      104.39     52.03 o 
  16   6   0        0.37      -14.79     93.38 o 
   1   7   0    15730.97    14302.59    259.61 o 
   3   7   0     1332.04     1296.11     57.33 o 
   5   7   0    16393.82    16400.83    337.03 o 
   7   7   0      675.42      781.59     46.95 o 
   9   7   0      983.09      957.07     63.92 o 
  11   7   0     1391.68     1287.82     81.03 o 
  13   7   0       96.96      123.76     49.97 o 
  15   7   0      207.84      242.63     76.78 o 
   0   8   0    19864.28    20090.18    613.78 o 
   2   8   0     4118.11     4274.43    106.47 o 
   4   8   0    11922.28    11168.22    392.43 o 
   6   8   0    10419.25    10884.31    295.02 o 
   8   8   0     1431.35     1464.51     78.08 o 
  10   8   0     3449.10     3606.59    169.80 o 
  12   8   0       99.63       64.16     48.32 o 
  14   8   0      597.81      614.20     83.88 o 
   1   9   0    16057.92    15910.77    367.36 o 
   3   9   0      287.77      347.90     49.03 o 
   5   9   0    12371.44    12234.88    346.39 o 
   7   9   0     3421.29     3095.63    124.95 o 
   9   9   0      930.56      945.07     85.45 o 
  11   9   0     1835.85     1923.20    129.48 o 
  13   9   0        3.77        9.41     49.56 o 
   0  10   0    16946.34    17411.10    543.49 o 
   2  10   0     1900.87     1736.66    128.08 o 
   4  10   0     4751.69     4441.08    225.38 o 
   6  10   0     5400.00     5483.86    198.34 o 
   8  10   0       71.44      118.36     54.13 o 
  10  10   0     1156.03     1178.29    101.79 o 
  12  10   0      244.90      144.04     64.40 o 
   1  11   0     5440.92     5320.03    186.72 o 
   3  11   0     1200.43     1211.71     80.10 o 
   5  11   0     4118.83     3945.56    178.34 o 
   7  11   0      204.76      274.31     64.55 o 
   9  11   0     1442.26     1501.38    121.07 o 
  11  11   0      126.84      158.17     67.14 o 
   0  12   0    15192.22    11111.04   3278.31 o 
   2  12   0      679.56      639.14     67.23 o 
   4  12   0     6772.26     6832.18    257.43 o 
   6  12   0     4098.14     3978.08    201.90 o 
   8  12   0      665.90      671.03     94.20 o 
  10  12   0     2387.32     2349.44    171.78 o 
   1  13   0     4667.96     4605.02    239.41 o 
   3  13   0     1249.15     1280.31     99.53 o 
   5  13   0     2322.48     2324.30    153.21 o 
   7  13   0       45.15      -34.75     53.88 o 
   9  13   0      313.42      500.81    102.30 o 
   0  14   0     4238.74     4198.27    900.73 o 
   2  14   0      434.62      482.03    102.73 o 
   4  14   0     1134.01     1065.46    146.37 o 
   6  14   0     1487.03     1493.09    171.16 o 
   1  15   0     2132.04     2226.00    181.72 o 
   3  15   0       83.08       38.72     86.13 o 
 -17   1   1      148.15      157.98     71.14 o 
 -15   1   1       10.50       48.01     31.06 o 
 -13   1   1     1260.17     1105.71     53.33 o 
 -11   1   1       36.66      142.44     84.25 o 
  -9   1   1    11998.39    12560.38    250.47 o 
  -7   1   1       50.94       56.21     14.43 o 
  -5   1   1    34684.66    34882.56    551.57 o 
  -3   1   1     2653.68     2335.52     90.14 o 
   1   1   1      285.27      296.79     11.47 o 
   3   1   1       10.90       27.45      9.64 o 
   5   1   1     2475.41     2627.08     52.54 o 
   7   1   1       20.80       24.23     18.55 o 
   9   1   1      340.39      470.79     46.29 o 
  11   1   1       66.89       71.28     35.15 o 
  13   1   1       25.47       13.39     26.16 o 
  15   1   1       51.14       22.52     37.55 o 
 -18   2   1       59.74      142.92    131.65 o 
 -16   2   1       89.87       88.17     41.00 o 
 -14   2   1      488.59      432.44     48.58 o 
 -12   2   1      854.38      976.00    133.34 o 
 -10   2   1        3.36       40.22     23.05 o 
  -8   2   1     4538.89     4792.32    107.28 o 
  -6   2   1     3919.94     3887.86     89.29 o 
  -4   2   1    11880.39    12948.84    492.40 o 
  -2   2   1      550.89      649.30     25.66 o 
   0   2   1      433.71      347.85     16.55 o 
   2   2   1     1902.71     1999.81     41.82 o 
   4   2   1      757.39      733.06     24.45 o 
   6   2   1     1206.06     1122.15     48.64 o 
   8   2   1      157.42      168.18     23.41 o 
  10   2   1       68.23       73.47     26.52 o 
  12   2   1      141.86      179.99     39.79 o 
  14   2   1       90.16      118.04     42.17 o 
  16   2   1        7.00       55.59     84.77 o 
 -17   3   1        8.47       29.75     64.94 o 
 -15   3   1       24.55       41.42     33.11 o 
 -13   3   1        9.24       36.99     28.09 o 
 -11   3   1       44.58       92.72     23.48 o 
  -9   3   1        5.10       13.32     18.56 o 
  -7   3   1       16.60        7.12     11.47 o 
  -5   3   1      727.84      811.61     43.12 o 
  -3   3   1      434.42      440.81     22.87 o 
  -1   3   1      495.52      490.26     29.71 o 
   1   3   1    14380.35    14731.21    267.00 o 
   3   3   1     1424.84     1422.20     35.22 o 
   5   3   1      735.60      716.71     27.21 o 
   7   3   1        0.68        4.61     15.90 o 
   9   3   1       59.85      111.18     24.49 o 
  11   3   1        3.03       -3.73     23.51 o 
  13   3   1       26.00       14.77     36.04 o 
  15   3   1      165.76      251.34    112.42 o 
 -16   4   1      104.33       70.08     63.39 o 
 -14   4   1        0.96       38.88     30.65 o 
 -12   4   1       51.12       18.96     29.17 o 
 -10   4   1      314.01      352.62     59.65 o 
  -8   4   1       86.85      125.54     24.91 o 
  -6   4   1     3283.15     3026.10     78.55 o 
  -4   4   1      878.67      880.19     35.74 o 
  -2   4   1     1384.17     1606.86     51.29 o 
   0   4   1     3350.01     3266.70     69.34 o 
   2   4   1       37.73       73.60     16.32 o 
   4   4   1     1197.90     1137.09     32.35 o 
   6   4   1      474.89      563.41     27.55 o 
   8   4   1      224.42      214.00     32.80 o 
  10   4   1      343.69      354.47     35.60 o 
  12   4   1        0.53       -5.96     33.69 o 
  14   4   1       19.10       29.00     40.46 o 
  16   4   1       94.04       13.83    107.19 o 
 -17   5   1      121.07       27.97    102.36 o 
 -15   5   1       13.68       52.67     51.41 o 
 -13   5   1      782.09      771.81     53.11 o 
 -11   5   1       78.31      158.57     29.63 o 
  -9   5   1      310.42      442.09     40.74 o 
  -7   5   1      867.81      868.44     45.66 o 
  -5   5   1      207.10      191.80     26.26 o 
  -3   5   1        2.81       19.93     17.54 o 
  -1   5   1     1126.84      896.01     30.41 o 
   1   5   1     2557.66     2743.21     64.37 o 
   3   5   1     2925.58     3040.60     67.71 o 
   5   5   1      362.98      380.60     26.94 o 
   7   5   1      370.48      426.15     40.42 o 
   9   5   1      148.08      140.54     26.82 o 
  11   5   1       61.83      129.07     43.08 o 
  13   5   1      251.01      281.84     53.19 o 
  15   5   1       14.52      -26.50     56.24 o 
 -16   6   1        3.71      100.11    192.34 o 
 -14   6   1       77.12       56.80     41.57 o 
 -12   6   1      291.08      271.23     37.72 o 
 -10   6   1     2690.65     2651.53     90.05 o 
  -8   6   1       34.88       86.10     27.74 o 
  -6   6   1    12016.25    13084.26    310.17 o 
  -4   6   1     2165.66     2260.58     66.39 o 
  -2   6   1     8622.10     8662.24    162.43 o 
   0   6   1     2212.76     2130.37    108.18 o 
   2   6   1     3503.58     3393.01    119.52 o 
   4   6   1      110.50       98.74     21.88 o 
   6   6   1     1309.93     1337.62     51.08 o 
   8   6   1       36.19       57.36     23.87 o 
  10   6   1      291.35      368.23     49.49 o 
  12   6   1       99.45       83.29     54.74 o 
  14   6   1        0.17        7.55     57.23 o 
 -15   7   1       49.08        7.77     62.49 o 
 -13   7   1      119.80      124.14     43.73 o 
 -11   7   1      138.23      125.65     33.22 o 
  -9   7   1       16.46       39.68     28.95 o 
  -7   7   1      228.71      302.23     47.09 o 
  -5   7   1     3114.46     3007.89     92.69 o 
  -3   7   1      190.58      268.76     29.80 o 
  -1   7   1     2708.66     2559.67     68.61 o 
   1   7   1     1449.42     1581.03     61.12 o 
   3   7   1       58.18      137.17     41.44 o 
   5   7   1      953.45      887.56     50.03 o 
   7   7   1      251.67      277.90     35.22 o 
   9   7   1      180.95      182.88     46.69 o 
  11   7   1        1.99      -26.65     42.42 o 
  13   7   1       66.23       63.08     49.88 o 
 -14   8   1      159.40      185.26     58.68 o 
 -12   8   1      568.66      522.53     67.18 o 
 -10   8   1      576.37      564.28     49.69 o 
  -8   8   1     2099.09     2031.04     92.83 o 
  -6   8   1     3067.06     3052.23    113.10 o 
  -4   8   1      255.36      310.04     34.84 o 
  -2   8   1     8246.31     8356.81    182.83 o 
   0   8   1      258.85      238.43     38.76 o 
   2   8   1     1579.94     1634.50     88.67 o 
   4   8   1      181.02      198.31     40.71 o 
   6   8   1       11.86        0.33     29.84 o 
   8   8   1       45.91       84.01     49.42 o 
  10   8   1      470.25      451.36     69.56 o 
  12   8   1        1.79      -49.34     49.34 o 
  14   8   1      288.02      272.20     77.22 o 
 -15   9   1       84.17        0.60    158.22 o 
 -13   9   1      163.16      157.62     57.33 o 
 -11   9   1     1451.40     1376.96    101.33 o 
  -9   9   1      388.03      308.18     49.83 o 
  -7   9   1     1944.64     2015.71    113.22 o 
  -5   9   1     1701.46     1494.97     67.49 o 
  -3   9   1       72.86      111.24     29.46 o 
  -1   9   1     9677.84    10229.87    231.52 o 
   1   9   1     2654.56     2313.27     86.47 o 
   3   9   1     4251.98     4303.57    149.06 o 
   5   9   1     6561.36     6264.04    201.26 o 
   7   9   1     1572.72     1635.83    107.97 o 
   9   9   1     1924.12     1949.68    119.72 o 
  11   9   1      779.67      724.58     90.13 o 
  13   9   1      188.63      278.76     75.45 o 
 -14  10   1        7.99       33.23     74.63 o 
 -12  10   1      582.11      587.39     82.65 o 
 -10  10   1      664.00      673.64     82.92 o 
  -8  10   1      170.62      284.13     48.69 o 
  -6  10   1     1802.04     1803.71     94.88 o 
  -4  10   1     1528.79     1414.20     66.36 o 
  -2  10   1      754.65      824.06     52.62 o 
   0  10   1      858.01      780.68     56.47 o 
   2  10   1      208.25      282.75     47.06 o 
   4  10   1       11.79        4.75     35.05 o 
   6  10   1      247.04      291.84     65.36 o 
   8  10   1       11.09       -5.69     45.94 o 
  10  10   1       48.89       40.26     51.17 o 
  12  10   1       59.80       75.66     61.80 o 
 -13  11   1      204.37      191.89     71.42 o 
 -11  11   1      644.95      627.30    119.85 o 
  -9  11   1       32.50       18.16     48.14 o 
  -7  11   1     2127.62     2134.17    131.19 o 
  -5  11   1     3114.59     3195.13    142.00 o 
  -3  11   1     1024.26     1012.46     71.84 o 
  -1  11   1     3526.15     3614.99    117.65 o 
   1  11   1      247.89      310.25     73.90 o 
   3  11   1      188.44      241.42     54.60 o 
   5  11   1       40.70      118.99     49.77 o 
   7  11   1        4.67       83.27     53.70 o 
   9  11   1        7.50      -16.83     50.96 o 
  11  11   1        0.89       18.84     59.15 o 
 -12  12   1      497.85      421.64     92.36 o 
 -10  12   1      264.90      324.65     74.33 o 
  -8  12   1      488.57      468.00     75.78 o 
  -6  12   1     2951.82     3018.16    151.27 o 
  -4  12   1      394.50      411.81     59.08 o 
  -2  12   1     3826.90     3716.34    201.22 o 
   0  12   1     3756.74     3546.10    157.20 o 
   2  12   1      557.62      557.97     64.41 o 
   4  12   1     2757.34     2486.30    143.66 o 
   6  12   1        1.04       28.15     87.17 o 
   8  12   1      647.87      622.96     97.34 o 
  10  12   1        0.64       58.24     71.35 o 
  -9  13   1      311.05      136.88     72.09 o 
  -7  13   1      961.41      961.04    100.98 o 
  -5  13   1     1790.21     1764.98    115.83 o 
  -3  13   1      195.94      218.51     73.16 o 
  -1  13   1     2681.53     2598.78    170.76 o 
   1  13   1      475.91      513.54     88.39 o 
   3  13   1      689.77      614.72     79.59 o 
   5  13   1      207.88      306.96     68.71 o 
   7  13   1        5.28       16.92     74.61 o 
  -8  14   1      814.51      736.40    139.46 o 
  -6  14   1     3732.00     3935.95    287.99 o 
  -4  14   1        0.65        0.01     62.88 o 
  -2  14   1     3027.32     3340.96    211.92 o 
   0  14   1     1968.99     2118.46    162.17 o 
   2  14   1      697.39      704.18    113.64 o 
   4  14   1     2058.50     2149.73    200.52 o 
   6  14   1      128.36      249.96    100.80 o 
  -5  15   1      514.60      465.98    118.17 o 
  -3  15   1        3.63      -87.54     87.54 o 
  -1  15   1      452.82      443.35    105.25 o 
   1  15   1     1062.39     1093.10    151.36 o 
   3  15   1      186.85      236.51     99.94 o 
 -18   0   2      110.52      237.46     97.51 o 
 -16   0   2     1750.40     1746.02    161.03 o 
 -14   0   2      142.21      190.75     48.60 o 
 -12   0   2    19316.51    18499.46    507.46 o 
 -10   0   2     2023.65     1926.29     75.69 o 
  -8   0   2    53352.19    54369.34   1044.04 o 
  -6   0   2    23541.19    23489.52    716.99 o 
  -4   0   2   134689.64   129375.41   2619.03 o 
  -2   0   2    19677.44    17405.59    587.52 o 
   0   0   2   103132.51    92904.52   1582.29 o 
   2   0   2     4925.70     4531.56    163.66 o 
   4   0   2     4866.70     5302.62    508.66 o 
   6   0   2     9395.00     8989.18    306.39 o 
   8   0   2       12.25       25.97     59.18 o 
  10   0   2     3482.86     3850.69    157.39 o 
  12   0   2      727.02      827.73     84.75 o 
  14   0   2      249.88      275.34     83.42 o 
 -19   1   2      321.38      335.17    137.45 o 
 -17   1   2      581.29      735.27     83.13 o 
 -15   1   2      159.16      189.72     33.21 o 
 -13   1   2     3467.12     3653.34    116.20 o 
 -11   1   2    10890.90    10867.19    243.31 o 
  -9   1   2      561.21      680.53     87.04 o 
  -7   1   2    45492.01    45570.78    576.06 o 
  -5   1   2    54383.16    55462.79    616.15 o 
  -3   1   2    45215.74    42612.42    531.57 o 
  -1   1   2    38490.73    36819.81    514.75 o 
   1   1   2     1813.04     1559.37     26.81 o 
   3   1   2     9871.40     9771.17    145.89 o 
   5   1   2     2635.41     2419.36     56.15 o 
   7   1   2     3841.37     3849.95     92.84 o 
   9   1   2     2341.10     2334.99     79.02 o 
  11   1   2     2142.58     2264.28     95.64 o 
  13   1   2        4.56       73.73     40.37 o 
  15   1   2      924.20      806.51     84.60 o 
 -18   2   2     1677.42     1425.21    185.00 o 
 -16   2   2     1166.44     1049.69     86.73 o 
 -14   2   2     5278.50     5063.61    183.56 o 
 -12   2   2    14080.95    13746.97    285.98 o 
 -10   2   2      452.73      477.89     28.76 o 
  -8   2   2    22310.83    22450.96    339.34 o 
  -6   2   2    18297.97    18635.03    328.59 o 
  -4   2   2      130.71      147.23     13.37 o 
  -2   2   2    17936.64    17941.24    344.21 o 
   0   2   2     4808.85     5553.53    102.46 o 
   2   2   2      579.11      474.74     22.57 o 
   4   2   2        3.06       32.99     13.63 o 
   6   2   2     4962.51     4740.00    125.00 o 
   8   2   2      211.37      217.98     26.23 o 
  10   2   2     3828.65     3731.00    132.06 o 
  12   2   2      348.41      409.80     52.86 o 
  14   2   2      244.24      237.66     49.97 o 
 -17   3   2      911.09      739.91    107.56 o 
 -15   3   2        2.98       12.23     48.34 o 
 -13   3   2     6508.91     6099.70    288.37 o 
 -11   3   2     4640.73     4459.40    138.54 o 
  -9   3   2     5360.45     5442.80    133.03 o 
  -7   3   2    19916.12    20163.91    355.56 o 
  -5   3   2     2604.52     2536.68     60.17 o 
  -3   3   2     6068.55     6000.48    143.73 o 
  -1   3   2    13423.57    14176.59    280.31 o 
   1   3   2      162.80      119.63      9.48 o 
   3   3   2     6237.19     6341.61     80.57 o 
   5   3   2     4343.84     3967.02     87.55 o 
   7   3   2     6850.08     7078.05    171.69 o 
   9   3   2     2280.21     2220.19     91.79 o 
  11   3   2     6518.82     6672.29    227.19 o 
  13   3   2        1.81       28.32     41.93 o 
  15   3   2     1768.89     1851.27    133.51 o 
 -18   4   2     1081.55      935.31    135.28 o 
 -16   4   2     1179.54     1604.16    284.82 o 
 -14   4   2     1195.90     1229.43     75.70 o 
 -12   4   2     9957.59     9997.83    263.29 o 
 -10   4   2     1207.52     1143.30     90.57 o 
  -8   4   2    15327.82    15198.11    317.19 o 
  -6   4   2    13212.49    12648.69    216.74 o 
  -4   4   2      132.67      107.10     18.89 o 
  -2   4   2    16613.49    15992.14    228.16 o 
   0   4   2     5719.31     6458.01    121.78 o 
   2   4   2     7016.25     6382.76    113.42 o 
   4   4   2     1039.67     1046.55     41.79 o 
   6   4   2     3389.91     3233.42    143.46 o 
   8   4   2      578.08      576.78     34.50 o 
  10   4   2     2828.67     2764.79    127.34 o 
  12   4   2     1038.79     1001.66     74.65 o 
  14   4   2      860.17      714.46     85.75 o 
 -17   5   2      897.33      851.03    123.08 o 
 -15   5   2      194.59      152.80     46.81 o 
 -13   5   2     2790.81     2912.73     99.93 o 
 -11   5   2    11699.39    11842.28    274.56 o 
  -9   5   2     1111.19     1133.02     52.08 o 
  -7   5   2    37982.45    38215.16    675.79 o 
  -5   5   2     1691.81     1831.16     55.68 o 
  -3   5   2    33923.90    36036.38    652.96 o 
  -1   5   2    14472.03    15701.47    289.78 o 
   1   5   2    21346.33    23236.65    451.39 o 
   3   5   2     6223.75     5852.43    133.33 o 
   5   5   2     5494.21     5298.41    132.33 o 
   7   5   2     1860.11     1851.05     76.65 o 
   9   5   2      450.94      441.14     48.71 o 
  11   5   2     1887.25     1942.47     99.60 o 
  13   5   2        0.86       38.15     47.33 o 
  15   5   2      509.85      577.60    108.03 o 
 -16   6   2      274.85      381.90     91.70 o 
 -14   6   2      368.13      419.46     70.39 o 
 -12   6   2     5781.96     5854.41    190.11 o 
 -10   6   2     1934.62     1790.44     69.73 o 
  -8   6   2    16184.27    16423.85    346.81 o 
  -6   6   2     8417.60     8785.62    195.85 o 
  -4   6   2     5475.27     5862.93    131.89 o 
  -2   6   2     5760.86     4879.00    118.29 o 
   0   6   2     2220.38     2328.01     74.05 o 
   2   6   2     2337.15     1926.87     69.77 o 
   4   6   2     5112.12     5199.89    140.92 o 
   6   6   2      960.20      968.91     85.72 o 
   8   6   2      534.69      533.40     50.15 o 
  10   6   2     1492.28     1777.61    128.83 o 
  12   6   2      288.03      320.56     69.42 o 
  14   6   2      407.70      443.23     80.93 o 
 -17   7   2      464.43      332.55    198.38 o 
 -15   7   2       74.30       83.19     64.59 o 
 -13   7   2     2688.56     2765.58    124.59 o 
 -11   7   2     5199.18     5275.53    177.57 o 
  -9   7   2     1549.59     1656.23     73.39 o 
  -7   7   2    22590.75    24225.49    533.06 o 
  -5   7   2     2351.56     2338.27    103.33 o 
  -3   7   2    10684.52    10477.40    216.87 o 
  -1   7   2    10980.47    11112.10    199.92 o 
   1   7   2     3972.05     3801.73    127.29 o 
   3   7   2     2035.48     1940.69     79.20 o 
   5   7   2     2663.94     2864.75    237.96 o 
   7   7   2     1137.48     1177.11     83.53 o 
   9   7   2      577.33      608.49     72.42 o 
  11   7   2     2516.92     2454.17    140.91 o 
  13   7   2       20.28       55.89     56.56 o 
 -16   8   2      984.73     1068.31    243.98 o 
 -14   8   2      746.78      690.55     77.91 o 
 -12   8   2     6263.26     6214.96    249.41 o 
 -10   8   2     1309.14     1200.84     75.61 o 
  -8   8   2     8605.55     8562.17    229.89 o 
  -6   8   2    14810.98    15317.53    355.22 o 
  -4   8   2      356.01      354.28     35.41 o 
  -2   8   2    19928.86    19809.55    384.40 o 
   0   8   2      515.25      651.25     81.76 o 
   2   8   2     8931.19     9002.16    246.68 o 
   4   8   2      315.31      344.71     43.43 o 
   6   8   2     3370.10     3649.33    166.19 o 
   8   8   2      271.09      317.27     59.79 o 
  10   8   2     2161.47     2101.05    132.03 o 
  12   8   2       47.92       93.46     60.65 o 
 -15   9   2        2.84       54.17     85.64 o 
 -13   9   2     1599.04     1755.31    114.91 o 
 -11   9   2      863.54      880.73     79.66 o 
  -9   9   2      813.53      854.11     60.20 o 
  -7   9   2     2191.02     2268.00     95.49 o 
  -5   9   2       83.56       93.10     31.36 o 
  -3   9   2      834.71      767.25     49.84 o 
  -1   9   2     2081.30     1882.40     64.47 o 
   1   9   2       76.08      211.33     44.56 o 
   3   9   2     3009.83     2834.90    119.27 o 
   5   9   2       13.20       53.99     78.26 o 
   7   9   2     3305.58     3327.09    165.75 o 
   9   9   2        7.32       58.50     52.37 o 
  11   9   2     2600.52     2462.78    167.88 o 
 -14  10   2      366.25      547.34     98.10 o 
 -12  10   2     4067.32     4271.17    207.60 o 
 -10  10   2       15.90      104.93     52.13 o 
  -8  10   2     6793.87     6974.43    236.00 o 
  -6  10   2     2134.20     2357.32    102.23 o 
  -4  10   2     4813.30     4830.18    146.50 o 
  -2  10   2     2988.81     3127.33    141.70 o 
   0  10   2     1033.30     1153.96     82.39 o 
   2  10   2     1404.88     1451.28     90.06 o 
   4  10   2        0.71      -11.74     53.01 o 
   6  10   2     1103.70     1097.80     96.48 o 
   8  10   2      116.25      253.65     65.05 o 
  10  10   2      625.27      515.16     87.59 o 
 -13  11   2     1529.78     1494.68    128.52 o 
 -11  11   2     2385.93     2429.41    154.48 o 
  -9  11   2       87.11      182.23     48.87 o 
  -7  11   2     6082.35     6035.76    222.24 o 
  -5  11   2     3023.20     2897.11    129.19 o 
  -3  11   2     2820.94     2859.49    103.01 o 
  -1  11   2     3193.38     3071.14    132.27 o 
   1  11   2       39.56       52.21     43.42 o 
   3  11   2      851.47      879.76     76.82 o 
   5  11   2      102.55      193.50     61.54 o 
   7  11   2      548.59      720.39     90.83 o 
   9  11   2      502.50      591.71     95.96 o 
 -12  12   2     1758.31     1678.94    145.50 o 
 -10  12   2       70.44      105.63     58.99 o 
  -8  12   2     2676.42     2659.11    143.52 o 
  -6  12   2     4843.50     4801.86    202.53 o 
  -4  12   2     1552.63     1573.08    124.85 o 
  -2  12   2     6057.10     5654.57    212.04 o 
   0  12   2      745.28      797.89     80.06 o 
   2  12   2     2729.46     2636.60    133.14 o 
   4  12   2      512.95      484.69     81.39 o 
   6  12   2     3004.16     3118.46    189.75 o 
   8  12   2      293.06      372.01     81.83 o 
 -11  13   2     1431.47     1281.52    130.04 o 
  -9  13   2       67.60       90.48     63.09 o 
  -7  13   2     3654.93     3985.84    223.74 o 
  -5  13   2      444.57      416.00     83.32 o 
  -3  13   2     3284.18     3429.82    201.94 o 
  -1  13   2      397.99      333.21     79.33 o 
   1  13   2      635.26      697.70     81.07 o 
   3  13   2      240.02      268.17     66.98 o 
   5  13   2      219.81      229.31     70.05 o 
   7  13   2      215.14      358.45     89.96 o 
  -8  14   2      571.31      523.74    112.80 o 
  -6  14   2     1344.07     1340.08    157.32 o 
  -4  14   2      243.33      272.56     77.73 o 
  -2  14   2     1718.81     1668.15    147.53 o 
   0  14   2        2.81       -8.66     66.73 o 
   2  14   2      790.56      882.43    122.51 o 
   4  14   2      110.52       41.47     56.48 o 
  -5  15   2       38.78       38.58     82.26 o 
  -3  15   2      429.21      557.18    106.35 o 
  -1  15   2       34.58      207.36    110.23 o 
   1  15   2      141.07      167.60     95.50 o 
 -19   1   3        9.23       -2.92     60.98 o 
 -17   1   3      482.39      423.89     70.92 o 
 -15   1   3        0.60       21.30     29.53 o 
 -13   1   3     3642.11     3553.67    100.45 o 
 -11   1   3       10.07       21.02     52.74 o 
  -9   1   3    13872.44    14472.67    218.63 o 
  -7   1   3      117.60      136.85     11.57 o 
  -5   1   3     6767.37     7235.12     93.67 o 
  -3   1   3     5214.56     4925.38    105.03 o 
  -1   1   3     1558.83     1596.43     36.06 o 
   1   1   3      618.34      594.27     25.80 o 
   3   1   3      573.36      611.49     25.57 o 
   5   1   3        0.93       30.02     19.99 o 
   7   1   3       37.85       12.98     26.44 o 
   9   1   3      303.33      315.01     41.94 o 
  11   1   3        0.37       67.91     41.39 o 
  13   1   3      139.83      169.72     64.94 o 
 -18   2   3      112.67       25.54     62.41 o 
 -16   2   3      102.63       55.51     73.18 o 
 -14   2   3      397.45      343.71     47.22 o 
 -12   2   3      155.90      166.37     26.42 o 
 -10   2   3       43.90       90.73     28.18 o 
  -8   2   3     2500.55     2478.42     53.23 o 
  -6   2   3        9.53       18.13     10.13 o 
  -4   2   3     6244.16     6699.39    124.45 o 
  -2   2   3     1354.54     1541.79     63.60 o 
   0   2   3       11.43        0.03      6.59 o 
   2   2   3      220.80      201.58     21.49 o 
   4   2   3      141.83      171.77     20.40 o 
   6   2   3      105.42      103.94     33.03 o 
   8   2   3      139.03      115.61     27.41 o 
  10   2   3      555.86      610.24     55.99 o 
  12   2   3       49.91       74.86     48.54 o 
  14   2   3       42.08       51.41     49.16 o 
 -19   3   3      193.94      176.80     87.17 o 
 -17   3   3      133.04      126.41     76.31 o 
 -15   3   3        1.18       21.12     33.94 o 
 -13   3   3      816.36      779.93     42.71 o 
 -11   3   3      377.69      337.92     31.50 o 
  -9   3   3      817.65      739.43     31.07 o 
  -7   3   3        1.05       11.57     13.92 o 
  -5   3   3        1.65      -11.56     11.56 o 
  -3   3   3        2.00       26.45     15.95 o 
  -1   3   3     5008.47     5118.92     88.95 o 
   1   3   3       29.78       15.87     13.42 o 
   3   3   3     4658.52     4939.94    107.00 o 
   5   3   3      359.45      418.04     34.53 o 
   7   3   3       67.65      116.77     27.80 o 
   9   3   3       82.78       89.87     36.18 o 
  11   3   3        4.85       23.74     36.95 o 
  13   3   3       78.84       36.55     41.08 o 
 -18   4   3      140.85      126.36    102.56 o 
 -16   4   3      168.92      229.25     67.73 o 
 -14   4   3      253.69      239.90     37.65 o 
 -12   4   3       22.06       81.79     26.08 o 
 -10   4   3      340.37      290.89     28.18 o 
  -8   4   3       74.08      116.86     24.17 o 
  -6   4   3        5.06       63.11     31.51 o 
  -4   4   3       37.12       34.26     17.76 o 
  -2   4   3     1374.18     1502.41     39.71 o 
   0   4   3     7975.64     8715.08    212.83 o 
   2   4   3     1298.54     1326.30     36.76 o 
   4   4   3     1912.09     1977.84     62.64 o 
   6   4   3     2788.06     2748.10     93.81 o 
   8   4   3        4.38       70.69     35.28 o 
  10   4   3     1159.92     1180.24     97.02 o 
  12   4   3        1.71       88.83     51.68 o 
  14   4   3       31.64       23.99     59.94 o 
 -17   5   3        6.72       22.63     68.25 o 
 -15   5   3       89.16      108.92     33.26 o 
 -13   5   3       27.10      160.90     49.95 o 
 -11   5   3     1103.67      980.44     68.69 o 
  -9   5   3        7.23       60.81     24.92 o 
  -7   5   3     2259.41     2435.12     71.75 o 
  -5   5   3      548.71      598.97     31.89 o 
  -3   5   3     1141.29     1156.09     47.38 o 
  -1   5   3       24.40       30.90     19.36 o 
   1   5   3        5.91       23.56     23.84 o 
   3   5   3      634.68      592.83     30.37 o 
   5   5   3       35.68       20.48     33.26 o 
   7   5   3       53.99       93.10     41.39 o 
   9   5   3      253.12      289.25     56.47 o 
  11   5   3      299.72      387.06     68.43 o 
  13   5   3       23.38       64.50     58.44 o 
 -18   6   3       92.00       14.47     82.64 o 
 -16   6   3        6.58       -4.09     50.86 o 
 -14   6   3      481.84      488.59     63.30 o 
 -12   6   3      474.12      490.68     42.02 o 
 -10   6   3      618.09      544.58     39.81 o 
  -8   6   3     2158.53     2320.67     79.82 o 
  -6   6   3      151.24      245.24     28.31 o 
  -4   6   3     1602.69     1627.97     54.56 o 
  -2   6   3       54.89       66.81     21.66 o 
   0   6   3      479.41      359.15     34.35 o 
   2   6   3      467.16      443.04     34.28 o 
   4   6   3      646.19      662.17     60.96 o 
   6   6   3       50.41      126.59     92.16 o 
   8   6   3      382.05      453.79     59.93 o 
  10   6   3      475.77      548.15     75.80 o 
  12   6   3        0.86       20.16     49.44 o 
 -17   7   3      109.49       32.78     82.17 o 
 -15   7   3      192.05      181.21     70.54 o 
 -13   7   3     1300.31     1183.58     65.84 o 
 -11   7   3       38.68       32.77     28.88 o 
  -9   7   3     2584.88     2499.74     90.32 o 
  -7   7   3       98.26      121.11     31.56 o 
  -5   7   3     3726.35     3960.43    110.69 o 
  -3   7   3       50.04      100.30     43.43 o 
  -1   7   3     1659.63     1636.93     70.30 o 
   1   7   3      583.61      676.86     56.30 o 
   3   7   3      152.29      188.55     47.05 o 
   5   7   3     2038.95     2041.66    107.50 o 
   7   7   3        8.46       52.52     54.56 o 
   9   7   3      758.76      746.58     84.42 o 
  11   7   3      120.24      135.42     57.54 o 
  13   7   3       31.61      -14.93     65.89 o 
 -16   8   3       65.42      172.11    104.17 o 
 -14   8   3      532.62      534.72     57.70 o 
 -12   8   3      205.91      271.24     43.36 o 
 -10   8   3      182.24      145.32     36.58 o 
  -8   8   3       11.80       30.97     34.36 o 
  -6   8   3      342.88      497.17     47.70 o 
  -4   8   3      276.94      323.65     35.36 o 
  -2   8   3      255.95      319.57     47.41 o 
   0   8   3       33.52       61.14     37.07 o 
   2   8   3       27.15       53.70     32.52 o 
   4   8   3      503.67      629.08     71.33 o 
   6   8   3      355.89      344.13     59.65 o 
   8   8   3       94.64       98.63     48.32 o 
  10   8   3       19.79       88.49     62.88 o 
  12   8   3      121.83      140.88     72.34 o 
 -15   9   3       38.12       34.58     62.26 o 
 -13   9   3      469.56      428.27     54.85 o 
 -11   9   3      256.11      220.32     44.39 o 
  -9   9   3      276.35      332.54     45.97 o 
  -7   9   3     1736.99     1826.47     83.91 o 
  -5   9   3     2336.15     2264.25     89.36 o 
  -3   9   3     1193.82     1131.19     60.00 o 
  -1   9   3     5566.10     5822.64    217.68 o 
   1   9   3     4030.79     4271.27    227.15 o 
   3   9   3     2964.74     2886.96    274.84 o 
   5   9   3     7339.16     7327.61    293.03 o 
   7   9   3      299.56      363.56     64.47 o 
   9   9   3     1822.07     1837.45    136.94 o 
  11   9   3      190.30      241.81     78.65 o 
 -14  10   3      762.17      618.60    101.54 o 
 -12  10   3       95.64      160.11     46.83 o 
 -10  10   3      115.26      173.92     46.26 o 
  -8  10   3     1028.90      962.37     66.55 o 
  -6  10   3      340.89      309.42     44.43 o 
  -4  10   3      423.71      385.82     42.30 o 
  -2  10   3      513.90      536.66     62.06 o 
   0  10   3       37.27       31.64     40.97 o 
   2  10   3      839.90      903.48     86.80 o 
   4  10   3      177.07      211.89     62.93 o 
   6  10   3      857.16      854.88     94.88 o 
   8  10   3      125.37      134.22     65.83 o 
  10  10   3      415.93      451.07     90.88 o 
 -13  11   3      684.79      715.19     89.72 o 
 -11  11   3       20.75       -9.80     44.66 o 
  -9  11   3      858.62      903.66     78.66 o 
  -7  11   3       41.75      112.94     38.97 o 
  -5  11   3      390.15      440.91     47.97 o 
  -3  11   3      135.03      127.55     45.61 o 
  -1  11   3       65.50      178.12     50.05 o 
   1  11   3      105.36      125.06     45.77 o 
   3  11   3       37.61       76.22     54.83 o 
   5  11   3      373.71      426.59     74.90 o 
   7  11   3       17.23       70.16     60.00 o 
   9  11   3      397.10      460.77     88.50 o 
 -12  12   3      526.20      464.08     82.42 o 
 -10  12   3       22.46        6.30     41.60 o 
  -8  12   3     1131.06     1172.16     89.24 o 
  -6  12   3       86.44      106.93     47.56 o 
  -4  12   3     1430.07     1441.85     95.22 o 
  -2  12   3      719.68      734.04     81.24 o 
   0  12   3     2875.61     2706.19    162.56 o 
   2  12   3      170.86      273.75     64.58 o 
   4  12   3     2844.10     2719.84    164.85 o 
   6  12   3      294.17      290.36     82.41 o 
   8  12   3      478.80      522.46    103.71 o 
 -11  13   3      472.21      474.64    115.95 o 
  -9  13   3      673.81      698.99    107.95 o 
  -7  13   3      914.97      817.60    102.84 o 
  -5  13   3      142.62      110.95     61.83 o 
  -3  13   3      843.36      950.08    108.92 o 
  -1  13   3      435.27      353.70     69.19 o 
   1  13   3     1318.78     1226.53    113.73 o 
   3  13   3      257.71      337.39     78.89 o 
   5  13   3      998.73     1013.46    114.76 o 
  -8  14   3      239.14      317.96     96.99 o 
  -6  14   3      109.11      164.89     80.92 o 
  -4  14   3      232.31      262.05     89.38 o 
  -2  14   3       83.18      202.10     89.36 o 
   0  14   3     1481.27     1390.77    157.18 o 
   2  14   3       34.12        2.39     51.65 o 
   4  14   3     1654.50     1448.33    137.97 o 
  -5  15   3        9.59      -20.58     76.50 o 
  -3  15   3      596.61      721.87    147.43 o 
  -1  15   3       20.98       84.68     94.23 o 
   1  15   3      689.43      952.07    151.29 o 
 -20   0   4      256.22      396.07    135.22 o 
 -18   0   4     2481.17     2334.28    288.97 o 
 -16   0   4       36.18       94.09    175.74 o 
 -14   0   4     3602.05     3370.45    214.43 o 
 -12   0   4      850.18      803.48     74.23 o 
 -10   0   4     2189.80     2101.97     50.43 o 
  -8   0   4      170.93      124.65     38.99 o 
  -6   0   4     9333.48     8787.52    205.10 o 
  -4   0   4     4240.23     4955.84    232.69 o 
  -2   0   4    45172.30    46690.70   1159.46 o 
   0   0   4    18141.61    18046.18    383.71 o 
   2   0   4    30114.74    31722.49    924.26 o 
   4   0   4    44879.99    44575.83   1068.80 o 
   6   0   4      449.41      452.26     53.03 o 
   8   0   4    10212.11    10317.04    355.42 o 
  10   0   4     2393.27     2274.65    153.94 o 
  12   0   4      296.07      375.64     88.16 o 
 -19   1   4      925.57      865.00    101.45 o 
 -17   1   4      492.97      658.66    170.61 o 
 -15   1   4     1693.97     1730.95    109.78 o 
 -13   1   4     2253.00     2120.45     60.49 o 
 -11   1   4     1747.37     1531.82     38.03 o 
  -9   1   4     4851.21     4842.62    124.05 o 
  -7   1   4    14418.28    14185.89    185.13 o 
  -5   1   4     8810.61     8732.70    134.08 o 
  -3   1   4    35184.86    37273.99    568.70 o 
  -1   1   4    27306.19    26189.39    519.21 o 
   1   1   4      422.20      545.84     38.70 o 
   3   1   4    31828.02    32405.39    520.90 o 
   5   1   4     5268.56     5152.50    118.07 o 
   7   1   4     2464.24     2484.26    115.20 o 
   9   1   4     3896.92     3895.94    127.69 o 
  11   1   4      280.60      243.07     47.10 o 
  13   1   4      410.73      517.69     77.92 o 
 -20   2   4      409.23      363.49    103.12 o 
 -18   2   4       83.19      197.43     77.93 o 
 -16   2   4      300.46      320.73     62.17 o 
 -14   2   4       64.91      129.09     30.89 o 
 -12   2   4      250.59      300.10     49.97 o 
 -10   2   4      691.48      663.77     25.03 o 
  -8   2   4     2547.84     2614.41     56.34 o 
  -6   2   4    19764.62    19335.87    261.34 o 
  -4   2   4     1436.79     2009.58    145.58 o 
  -2   2   4    37743.64    35961.99   1277.64 o 
   0   2   4     8760.06     8035.49    109.51 o 
   2   2   4    13406.17    12269.83    470.61 o 
   4   2   4    18080.98    17676.01    334.55 o 
   6   2   4        2.61       40.56     26.24 o 
   8   2   4     4000.93     4168.54    146.45 o 
  10   2   4     2087.22     2075.19    102.29 o 
  12   2   4       79.06      133.73     63.49 o 
 -19   3   4     1399.49     1572.91    304.57 o 
 -17   3   4      302.88      302.07     66.80 o 
 -15   3   4     1238.42     1338.52     98.91 o 
 -13   3   4      886.27      760.34     58.52 o 
 -11   3   4      458.76      460.98     28.79 o 
  -9   3   4      402.95      421.80     72.69 o 
  -7   3   4     1873.63     1845.35     51.52 o 
  -5   3   4     6531.25     5989.86    123.95 o 
  -3   3   4     2587.42     2409.94     55.44 o 
  -1   3   4    35824.37    37012.42    595.77 o 
   1   3   4     1184.62     1218.75     49.17 o 
   3   3   4    33747.19    34000.90    645.41 o 
   5   3   4     9591.70     9769.44    235.54 o 
   7   3   4     6279.19     6216.98    215.69 o 
   9   3   4     6462.27     6302.58    206.90 o 
  11   3   4       98.67      162.96     46.06 o 
  13   3   4     1087.55      765.08    158.83 o 
 -18   4   4      257.83      263.53     70.57 o 
 -16   4   4       55.16      177.57    106.75 o 
 -14   4   4      836.64      811.12     58.97 o 
 -12   4   4       47.00       16.38     24.59 o 
 -10   4   4      115.97      104.58     30.56 o 
  -8   4   4      182.25      280.87     53.70 o 
  -6   4   4      346.48      235.66     25.00 o 
  -4   4   4       53.38       87.10     32.03 o 
  -2   4   4    13513.66    13171.21    222.54 o 
   0   4   4    14272.24    13315.23    167.18 o 
   2   4   4     6143.00     5982.98    210.77 o 
   4   4   4    23927.08    24418.35    512.01 o 
   6   4   4      504.03      481.58     42.95 o 
   8   4   4     7541.19     7909.32    241.48 o 
  10   4   4     1504.21     1464.02    120.12 o 
  12   4   4      182.86      203.04     65.34 o 
 -19   5   4      813.60      702.42    137.24 o 
 -17   5   4      348.98      339.81     80.99 o 
 -15   5   4     1694.72     1815.22     94.96 o 
 -13   5   4     1844.59     1848.61     72.18 o 
 -11   5   4     4186.62     4326.30    118.28 o 
  -9   5   4      485.60      464.64     40.52 o 
  -7   5   4    12933.83    13930.54    272.68 o 
  -5   5   4     3746.60     3430.96     99.19 o 
  -3   5   4    26992.79    29011.83    487.63 o 
  -1   5   4    35923.36    35829.61    467.98 o 
   1   5   4     3504.20     3872.70    132.79 o 
   3   5   4    25490.82    23484.28    911.58 o 
   5   5   4     6768.67     6264.99    197.70 o 
   7   5   4     2591.16     2478.57     99.53 o 
   9   5   4     6151.47     6477.37    265.69 o 
  11   5   4      101.90       72.25     53.76 o 
 -18   6   4      766.69      730.30    158.86 o 
 -16   6   4       23.03      -23.29     50.82 o 
 -14   6   4     2673.74     2573.35     98.94 o 
 -12   6   4      159.38      115.56     30.58 o 
 -10   6   4     2743.97     2591.54     87.62 o 
  -8   6   4       22.85       64.68     28.62 o 
  -6   6   4     4619.08     4553.17    132.09 o 
  -4   6   4      393.45      411.12     30.59 o 
  -2   6   4    18800.83    17660.32    449.33 o 
   0   6   4     3430.92     3026.28     92.85 o 
   2   6   4     9495.36    10047.43    403.95 o 
   4   6   4     7671.70     7472.57    255.92 o 
   6   6   4        2.60       42.46     44.36 o 
   8   6   4     3644.32     3602.38    178.20 o 
  10   6   4      547.17      574.99     83.04 o 
  12   6   4       71.12      124.22     64.80 o 
 -17   7   4       95.02       33.04     74.71 o 
 -15   7   4      101.93      185.17     49.23 o 
 -13   7   4      315.97      405.62     49.15 o 
 -11   7   4     1161.90     1249.62     63.62 o 
  -9   7   4      171.77      172.90     35.36 o 
  -7   7   4     5971.50     6399.21    165.45 o 
  -5   7   4     6058.71     5819.53    168.48 o 
  -3   7   4     9064.91     8806.75    208.28 o 
  -1   7   4    22203.71    20875.25    463.26 o 
   1   7   4     2879.11     3081.72    134.92 o 
   3   7   4    12901.95    12553.27    429.73 o 
   5   7   4      984.10      980.87     85.27 o 
   7   7   4     2051.29     1909.97    122.11 o 
   9   7   4     1745.41     1913.39    155.24 o 
  11   7   4        0.59       21.13     55.22 o 
 -16   8   4       33.83       58.12     80.50 o 
 -14   8   4      944.61      926.23     63.40 o 
 -12   8   4        3.19       15.94     30.06 o 
 -10   8   4     2364.13     2388.12     98.51 o 
  -8   8   4      117.40      159.96     43.35 o 
  -6   8   4     8256.89     8654.37    218.98 o 
  -4   8   4      314.47      327.93     33.82 o 
  -2   8   4    15633.96    15987.76    402.29 o 
   0   8   4     4713.68     4310.51    141.81 o 
   2   8   4     3439.08     3554.43    168.91 o 
   4   8   4     7339.29     7536.13    286.38 o 
   6   8   4      734.60      631.41     77.75 o 
   8   8   4     2575.90     2724.07    156.57 o 
  10   8   4     1934.83     1892.61    152.46 o 
 -17   9   4      180.29      252.39    120.37 o 
 -15   9   4      194.69      224.29     82.90 o 
 -13   9   4      931.57      974.37     71.73 o 
 -11   9   4      144.75      168.78     41.51 o 
  -9   9   4      580.93      519.16     52.01 o 
  -7   9   4       80.47       77.71     35.43 o 
  -5   9   4     1795.04     1781.87     94.96 o 
  -3   9   4      208.57      207.20     45.05 o 
  -1   9   4    12827.27    12750.15    363.30 o 
   1   9   4      600.76      662.46     75.08 o 
   3   9   4    15424.79    16007.18    561.86 o 
   5   9   4     5261.12     5109.76    277.63 o 
   7   9   4     4078.02     3913.35    205.30 o 
   9   9   4     3131.80     2876.92    181.17 o 
 -16  10   4      806.98      857.55    208.35 o 
 -14  10   4       52.60      100.15     67.13 o 
 -12  10   4     1444.40     1439.82     90.43 o 
 -10  10   4      161.09      121.40     44.25 o 
  -8  10   4     4597.91     4687.88    159.66 o 
  -6  10   4       51.56       59.30     42.48 o 
  -4  10   4     5378.52     5415.71    253.41 o 
  -2  10   4     1875.28     2046.93    119.74 o 
   0  10   4       83.02      129.72     46.39 o 
   2  10   4     1311.97     1602.14    113.93 o 
   4  10   4     4733.00     5019.76    235.00 o 
   6  10   4       34.12      119.04     59.71 o 
   8  10   4     1730.72     1682.22    141.08 o 
 -15  11   4      502.81     1499.98    824.63 o 
 -13  11   4      778.88      702.79     87.58 o 
 -11  11   4      563.59      677.55     69.92 o 
  -9  11   4     3087.18     2951.08    143.24 o 
  -7  11   4     1881.54     1886.71     91.28 o 
  -5  11   4     7323.75     6987.73    250.72 o 
  -3  11   4     1088.05     1189.88     85.04 o 
  -1  11   4    10242.96     9818.41    327.68 o 
   1  11   4      307.23      248.93     63.85 o 
   3  11   4     7998.55     8339.26    356.62 o 
   5  11   4     1730.73     1703.63    136.48 o 
   7  11   4     1388.84     1331.33    146.79 o 
 -12  12   4       50.38       -1.09     49.71 o 
 -10  12   4      487.72      475.30     68.57 o 
  -8  12   4        2.72      -15.59     41.47 o 
  -6  12   4     3707.75     3249.61    153.05 o 
  -4  12   4       81.48      140.90     50.45 o 
  -2  12   4     4720.76     4738.96    224.96 o 
   0  12   4      422.63      509.81     81.34 o 
   2  12   4     2366.51     2264.23    153.02 o 
   4  12   4     1554.75     1542.54    136.33 o 
   6  12   4      206.36      647.22    274.70 o 
 -11  13   4       69.30       32.01     70.60 o 
  -9  13   4      474.06      521.29     87.95 o 
  -7  13   4      772.16      835.93    104.55 o 
  -5  13   4      982.82     1070.43    116.32 o 
  -3  13   4     1616.32     1684.26    122.15 o 
  -1  13   4     2470.03     2567.22    157.92 o 
   1  13   4      147.87      109.78     62.70 o 
   3  13   4     2913.80     3018.97    197.30 o 
   5  13   4      118.99       99.64     72.75 o 
  -8  14   4        4.67       84.94     73.00 o 
  -6  14   4     1160.34     1225.54    140.17 o 
  -4  14   4       11.88       93.66     75.17 o 
  -2  14   4     2246.08     2275.16    204.21 o 
   0  14   4     1060.56     1119.07    114.15 o 
   2  14   4      888.28      778.16    105.67 o 
  -5  15   4       10.49       91.42     87.52 o 
  -3  15   4      319.52      348.15    156.65 o 
  -1  15   4      575.97      484.86    121.66 o 
 -19   1   5       11.46      -27.44     65.28 o 
 -17   1   5       17.19      -10.77     45.25 o 
 -15   1   5       53.40       21.42     77.94 o 
 -13   1   5      284.02      383.15     54.76 o 
 -11   1   5      595.09      578.22     54.87 o 
  -9   1   5       92.05      105.51     32.28 o 
  -7   1   5        0.28        5.61     15.48 o 
  -5   1   5     6446.24     7019.37    115.64 o 
  -3   1   5      456.25      475.14     25.17 o 
  -1   1   5     8949.66     9586.09    167.98 o 
   1   1   5      205.98      200.79     24.15 o 
   3   1   5     2284.98     2487.10     71.92 o 
   5   1   5      176.98      179.29     30.52 o 
   7   1   5      119.96      178.32     35.52 o 
   9   1   5       17.50       14.26     38.16 o 
  11   1   5        2.62       53.32     48.12 o 
 -20   2   5        0.06      -20.15     64.79 o 
 -18   2   5      144.93      110.43     60.87 o 
 -16   2   5       10.76       70.45     62.76 o 
 -14   2   5       19.28       72.71     51.21 o 
 -12   2   5      192.07      212.96     23.63 o 
 -10   2   5      531.92      460.95     26.06 o 
  -8   2   5      596.89      607.76     24.26 o 
  -6   2   5       15.21       -1.33     21.88 o 
  -4   2   5     3247.62     3416.15     80.82 o 
  -2   2   5      994.72      959.10     32.88 o 
   0   2   5     3069.76     3325.15     73.09 o 
   2   2   5      121.47      146.27     54.61 o 
   4   2   5      275.76      265.44     27.96 o 
   6   2   5      306.02      311.94     40.49 o 
   8   2   5      301.10      284.67     47.18 o 
  10   2   5      189.22      189.43     49.82 o 
  12   2   5      144.44       26.46     60.67 o 
 -19   3   5        0.11      -14.79     55.84 o 
 -17   3   5      138.26      133.34     55.96 o 
 -15   3   5      247.47      419.52    106.37 o 
 -13   3   5      538.68      536.86     42.65 o 
 -11   3   5      105.30       93.40     34.75 o 
  -9   3   5      125.26      136.72     17.60 o 
  -7   3   5      154.08      206.69     19.74 o 
  -5   3   5       12.55       53.80     24.76 o 
  -3   3   5       64.59       64.73     20.26 o 
  -1   3   5      226.87      332.57     33.44 o 
   1   3   5      931.09     1040.57     48.41 o 
   3   3   5       61.25       72.41     29.06 o 
   5   3   5     1263.09     1164.16     63.56 o 
   7   3   5      111.92      164.57     49.32 o 
   9   3   5      204.44      222.59     50.10 o 
  11   3   5       30.79      129.46     64.77 o 
 -20   4   5      102.04       36.91     88.60 o 
 -18   4   5       13.93       72.90     62.14 o 
 -16   4   5      165.31       97.29     72.00 o 
 -14   4   5        8.24       35.76     46.54 o 
 -12   4   5       15.13        5.28     23.75 o 
 -10   4   5        0.63        9.94     24.30 o 
  -8   4   5      236.64      259.31     56.48 o 
  -6   4   5     1471.38     1638.01     75.60 o 
  -4   4   5     5109.70     5288.10    110.48 o 
  -2   4   5     5894.90     6614.11    134.92 o 
   0   4   5     3189.35     3303.52     87.02 o 
   2   4   5     2498.00     2516.65    125.90 o 
   4   4   5      197.32      250.28     80.28 o 
   6   4   5      609.39      576.29     51.43 o 
   8   4   5      334.71      329.04     49.84 o 
  10   4   5        0.65       25.25     55.26 o 
  12   4   5       17.17      -53.14     72.95 o 
 -19   5   5       13.53       61.05     66.01 o 
 -17   5   5       45.42       40.98     58.84 o 
 -15   5   5       41.19       47.61     65.23 o 
 -13   5   5        1.69       26.12     43.17 o 
 -11   5   5       33.04       43.05     24.60 o 
  -9   5   5       70.14      173.84     28.42 o 
  -7   5   5      685.52      715.76     38.21 o 
  -5   5   5      674.97      784.59     39.01 o 
  -3   5   5      938.51      857.95     41.47 o 
  -1   5   5     1400.03     1262.45     37.45 o 
   1   5   5       89.80      120.57     30.52 o 
   3   5   5     1276.20     1222.17     56.61 o 
   5   5   5      307.33      305.37     56.37 o 
   7   5   5      333.96      375.88     64.15 o 
   9   5   5        9.36       59.59     52.70 o 
  11   5   5       45.56        7.40     58.14 o 
 -18   6   5       80.19       15.71     55.20 o 
 -16   6   5       30.81       56.88     49.93 o 
 -14   6   5        2.92       41.34     30.74 o 
 -12   6   5      317.77      334.12     40.31 o 
 -10   6   5       19.07      -16.11     33.28 o 
  -8   6   5     2862.49     2930.68     92.42 o 
  -6   6   5      826.61      817.20     52.09 o 
  -4   6   5      898.04     1014.97     48.94 o 
  -2   6   5     2155.34     1646.73     89.66 o 
   0   6   5      510.98      508.34     59.80 o 
   2   6   5      291.91      346.90     58.10 o 
   4   6   5      906.92      889.85     80.89 o 
   6   6   5       14.99       33.82     46.79 o 
   8   6   5       72.51       95.97     72.87 o 
  10   6   5        0.60      -57.29     57.29 o 
 -17   7   5       29.60       98.27     63.94 o 
 -15   7   5      272.92      250.98     55.82 o 
 -13   7   5      352.61      393.63     44.08 o 
 -11   7   5      186.65      195.48     38.96 o 
  -9   7   5     2076.50     2059.49     83.15 o 
  -7   7   5     1069.06     1124.48     64.20 o 
  -5   7   5      963.39     1063.83     53.55 o 
  -3   7   5     4978.49     5087.63    150.27 o 
  -1   7   5     1622.47     1536.25     68.73 o 
   1   7   5     2911.77     2698.36    137.03 o 
   3   7   5     2663.89     2628.61    137.06 o 
   5   7   5      358.23      439.84     70.15 o 
   7   7   5      203.42      304.63     66.94 o 
   9   7   5       11.32       13.40     54.73 o 
 -18   8   5       30.83      -77.62    101.42 o 
 -16   8   5      307.39      285.14     81.76 o 
 -14   8   5        0.12       37.31     37.89 o 
 -12   8   5      429.17      391.74     47.94 o 
 -10   8   5      247.24      308.77     48.17 o 
  -8   8   5     1883.70     1770.43     77.42 o 
  -6   8   5      268.45      344.46     42.75 o 
  -4   8   5     1705.32     1538.68    103.53 o 
  -2   8   5     1564.54     1519.25     79.16 o 
   0   8   5       18.31       62.24     47.53 o 
   2   8   5     1443.14     1502.16    102.93 o 
   4   8   5       99.16      236.39     64.14 o 
   6   8   5       18.53      -25.12     53.56 o 
   8   8   5       67.57      122.82     70.17 o 
  10   8   5      243.40      183.21     75.92 o 
 -17   9   5       12.17      -11.47    121.39 o 
 -15   9   5       76.57        1.56     45.48 o 
 -13   9   5       93.81      124.13     42.20 o 
 -11   9   5      335.02      335.84     48.21 o 
  -9   9   5       87.55       97.12     46.73 o 
  -7   9   5     1738.87     1952.27     87.83 o 
  -5   9   5      269.95      286.02     39.40 o 
  -3   9   5     2018.36     1980.06     96.01 o 
  -1   9   5     1097.47     1081.84     73.20 o 
   1   9   5     1011.56     1086.76    105.04 o 
   3   9   5     2181.53     2255.59    139.27 o 
   5   9   5        0.54       53.27     70.35 o 
   7   9   5      586.40      608.50     94.31 o 
   9   9   5      201.53      364.50     79.67 o 
 -16  10   5      101.46       32.61    166.68 o 
 -14  10   5      162.83      161.47     63.28 o 
 -12  10   5        7.59       -7.52     39.60 o 
 -10  10   5       46.42       80.54     46.25 o 
  -8  10   5     1708.54     1707.69    118.17 o 
  -6  10   5     1078.98     1125.58     66.49 o 
  -4  10   5      668.11      693.88     69.32 o 
  -2  10   5     5262.23     5188.41    195.97 o 
   0  10   5      619.82      546.90     80.30 o 
   2  10   5     3091.65     3008.20    168.49 o 
   4  10   5      812.55      675.28     86.21 o 
   6  10   5       59.49       62.45     66.84 o 
   8  10   5      203.50      204.09     76.26 o 
 -13  11   5      491.79      503.28     71.07 o 
 -11  11   5        7.20       -3.74     45.04 o 
  -9  11   5     1684.37     1626.29    107.87 o 
  -7  11   5     1372.30     1468.30    105.87 o 
  -5  11   5      238.92      289.35     56.88 o 
  -3  11   5     2374.30     2344.90    117.69 o 
  -1  11   5     1299.38     1359.00    113.00 o 
   1  11   5      571.06      553.97     77.90 o 
   3  11   5     1052.36      997.86    108.39 o 
   5  11   5        0.78       18.93     59.53 o 
   7  11   5       50.16       50.43     69.49 o 
 -14  12   5      128.60       10.87    127.42 o 
 -12  12   5      133.10      195.95     66.77 o 
 -10  12   5       44.61       -1.63     48.59 o 
  -8  12   5      949.21     1026.39     90.75 o 
  -6  12   5      377.79      374.93     66.13 o 
  -4  12   5      962.25      986.04     90.52 o 
  -2  12   5     1898.90     1873.55    132.99 o 
   0  12   5        4.40       -6.59     49.43 o 
   2  12   5     1310.84     1508.80    129.24 o 
   4  12   5      626.20      637.64     91.14 o 
   6  12   5      106.61      134.93     72.89 o 
 -11  13   5      397.74      319.11     79.16 o 
  -9  13   5      481.21      481.10     94.24 o 
  -7  13   5     1948.65     2110.02    165.99 o 
  -5  13   5      129.65      105.86     56.31 o 
  -3  13   5     4121.70     4158.76    230.68 o 
  -1  13   5      316.13      429.41     83.53 o 
   1  13   5     1134.35     1139.65    118.77 o 
   3  13   5     1034.66      906.62    121.44 o 
  -8  14   5      562.73      562.36    103.28 o 
  -6  14   5      318.32      420.72    110.92 o 
  -4  14   5     1031.43     1130.05    142.34 o 
  -2  14   5     2198.58     2327.06    210.16 o 
   0  14   5       94.67      255.39    162.26 o 
 -20   0   6       33.20      -12.04     76.13 o 
 -18   0   6      172.49      481.26    334.56 o 
 -16   0   6      215.53      282.35     83.77 o 
 -14   0   6     3632.54     3567.68    227.09 o 
 -12   0   6     4852.22     4836.97    258.62 o 
 -10   0   6    10002.91     8189.36   1422.20 o 
  -8   0   6    35609.24    32751.27    735.44 o 
  -6   0   6      723.49      638.37     53.67 o 
  -4   0   6    32713.47    33577.94    841.22 o 
  -2   0   6     7749.81     7772.33    336.37 o 
   0   0   6     9112.19     9296.43    267.26 o 
   2   0   6     3031.06     2772.96    123.08 o 
   4   0   6       59.92       83.52     43.85 o 
   6   0   6      639.20      518.96     62.36 o 
   8   0   6      220.84      325.08    113.23 o 
  10   0   6      419.04      401.94     98.54 o 
 -21   1   6        2.57       -0.90     60.03 o 
 -19   1   6      214.91      289.91     91.83 o 
 -17   1   6       53.06       42.78     60.33 o 
 -15   1   6     2136.07     1977.84    126.11 o 
 -13   1   6     8691.09     9184.87    318.04 o 
 -11   1   6      292.16      230.41     43.10 o 
  -9   1   6    46699.11    44293.27   1902.75 o 
  -7   1   6    14124.03    13917.35    282.73 o 
  -5   1   6    25403.51    27042.26    631.98 o 
  -3   1   6    50964.54    52012.30    867.62 o 
  -1   1   6      100.37      280.91     29.89 o 
   1   1   6    19592.53    18814.09    353.27 o 
   3   1   6      854.85      784.46     48.02 o 
   5   1   6      825.06      848.76     59.91 o 
   7   1   6      301.20      316.80     49.98 o 
   9   1   6       61.43      121.74     54.14 o 
  11   1   6        5.74       53.97     65.46 o 
 -20   2   6       33.96       50.14     80.29 o 
 -18   2   6       33.39       36.93     54.44 o 
 -16   2   6      905.48     1113.83    289.98 o 
 -14   2   6     4857.51     4805.17    206.03 o 
 -12   2   6      140.83      159.71     49.25 o 
 -10   2   6    22805.39    23318.32    407.57 o 
  -8   2   6    19241.79    18724.50    284.72 o 
  -6   2   6     4712.01     5051.51     98.80 o 
  -4   2   6    28507.83    26920.99    461.60 o 
  -2   2   6    12311.98    12388.00    237.85 o 
   0   2   6     4524.93     4099.36    115.17 o 
   2   2   6    11839.39    11110.81    381.42 o 
   4   2   6      206.27      215.75     38.63 o 
   6   2   6     2063.70     2276.49    105.20 o 
   8   2   6       36.97       61.85     39.93 o 
  10   2   6      623.94      639.26     87.43 o 
 -21   3   6        2.97       -1.61     82.21 o 
 -19   3   6      346.08      284.86     77.56 o 
 -17   3   6        3.79       46.50     52.22 o 
 -15   3   6     2509.35     2468.25    142.45 o 
 -13   3   6     4126.63     4873.67   1196.49 o 
 -11   3   6      675.21      520.44     39.41 o 
  -9   3   6    24242.74    24799.03    418.25 o 
  -7   3   6    14746.06    15230.50    397.90 o 
  -5   3   6    13855.80    13678.84    249.98 o 
  -3   3   6    45343.07    45396.59    797.28 o 
  -1   3   6      253.32      252.10     18.74 o 
   1   3   6    16605.23    16374.38    372.72 o 
   3   3   6     2385.02     2291.15     91.29 o 
   5   3   6     1258.76     1304.65     90.94 o 
   7   3   6      138.64      204.02     45.62 o 
   9   3   6      337.87      418.62     76.77 o 
  11   3   6        3.65       -2.40    124.40 o 
 -20   4   6       55.40      110.28     88.30 o 
 -18   4   6       17.61      145.52     64.79 o 
 -16   4   6      268.90      301.04     65.72 o 
 -14   4   6     3082.02     3048.51    151.26 o 
 -12   4   6     1258.30     1127.99     52.57 o 
 -10   4   6     3171.74     2775.95     86.90 o 
  -8   4   6    23341.18    23564.97    482.38 o 
  -6   4   6     2633.17     3194.78     82.92 o 
  -4   4   6    34473.74    35185.02    744.85 o 
  -2   4   6    20368.08    21758.48    400.79 o 
   0   4   6     6180.36     5970.44    153.69 o 
   2   4   6    14780.09    14922.08    348.76 o 
   4   4   6       42.06       37.79     40.55 o 
   6   4   6     2650.72     2777.85    127.15 o 
   8   4   6        1.82       -0.99     46.84 o 
  10   4   6      165.29      309.11    100.80 o 
 -19   5   6      202.06      202.41     72.30 o 
 -17   5   6       53.48       71.55     55.81 o 
 -15   5   6     3635.14     3507.76    174.13 o 
 -13   5   6     3918.40     3738.83    109.30 o 
 -11   5   6     3507.17     3721.49    104.59 o 
  -9   5   6    14645.33    14643.60    310.72 o 
  -7   5   6     2394.54     2041.09     70.41 o 
  -5   5   6    14550.22    14716.42    296.99 o 
  -3   5   6    14368.47    14440.00    296.54 o 
  -1   5   6      901.96     1028.35     87.28 o 
   1   5   6     9115.43     8030.32    374.73 o 
   3   5   6      725.23      739.95     75.15 o 
   5   5   6     2936.68     2859.73    189.61 o 
   7   5   6      234.46      309.23     67.75 o 
   9   5   6      365.05      453.86    103.47 o 
 -18   6   6      233.56      223.17     82.03 o 
 -16   6   6       25.53      145.24     70.60 o 
 -14   6   6     5204.36     5109.37    182.65 o 
 -12   6   6     3328.59     3253.64    109.42 o 
 -10   6   6     8042.42     8509.93    252.51 o 
  -8   6   6    31365.43    32248.32    672.35 o 
  -6   6   6       81.23      134.19     30.17 o 
  -4   6   6    36900.91    38364.08    755.00 o 
  -2   6   6     3806.43     3874.94    162.07 o 
   0   6   6     3323.29     3472.33    146.95 o 
   2   6   6     3396.19     3477.18    160.68 o 
   4   6   6       34.12       90.14     46.81 o 
   6   6   6      146.81      230.95     62.09 o 
   8   6   6        0.08       55.62     54.99 o 
  10   6   6       33.60       33.18     61.30 o 
 -19   7   6        2.60       -4.23    121.99 o 
 -17   7   6       26.48       -6.56     55.02 o 
 -15   7   6     1002.65      984.12     94.24 o 
 -13   7   6     3401.49     3478.53    122.56 o 
 -11   7   6     1476.79     1512.14     84.61 o 
  -9   7   6    19905.28    20405.49    478.45 o 
  -7   7   6     2792.83     2670.24     93.33 o 
  -5   7   6    19837.54    20200.11    495.54 o 
  -3   7   6     9962.44     9668.64    320.29 o 
  -1   7   6      606.57      628.58     66.21 o 
   1   7   6     2325.43     2227.19    124.83 o 
   3   7   6     1297.28     1180.62     93.38 o 
   5   7   6       47.63      122.36     59.24 o 
   7   7   6      116.87       82.31     58.18 o 
   9   7   6        3.63       20.77     61.37 o 
 -18   8   6        5.22      296.52    180.57 o 
 -16   8   6      127.66      161.53     63.05 o 
 -14   8   6     1629.70     1643.35    100.68 o 
 -12   8   6      279.28      397.84     59.42 o 
 -10   8   6     3753.98     3577.11    125.48 o 
  -8   8   6     9232.16     9904.11    305.12 o 
  -6   8   6        5.58        2.63     27.44 o 
  -4   8   6    14320.15    14797.93    480.47 o 
  -2   8   6     7822.35     7310.63    274.92 o 
   0   8   6     1895.14     1956.23    120.68 o 
   2   8   6    11089.18    12265.56    496.33 o 
   4   8   6       29.80       66.19     71.85 o 
   6   8   6     3527.81     3496.23    199.95 o 
   8   8   6       15.16       -4.95     57.93 o 
 -17   9   6       86.81      149.03    102.46 o 
 -15   9   6     1004.33     1041.31    111.83 o 
 -13   9   6     2863.56     2738.54    121.25 o 
 -11   9   6       11.15       87.31     43.04 o 
  -9   9   6     8093.94     8227.35    241.00 o 
  -7   9   6     4286.62     4327.79    228.33 o 
  -5   9   6     4075.48     4179.78    190.61 o 
  -3   9   6    10195.85     9858.51    324.32 o 
  -1   9   6       44.59      103.90     53.31 o 
   1   9   6     5157.26     5021.96    232.74 o 
   3   9   6      189.15      232.74     68.07 o 
   5   9   6      747.31      714.38     91.63 o 
   7   9   6       10.33      119.21     73.01 o 
 -16  10   6      976.64      650.67    146.26 o 
 -14  10   6      517.51      684.63     77.65 o 
 -12  10   6       17.29       40.25     37.62 o 
 -10  10   6      494.84      676.22     63.67 o 
  -8  10   6     2572.71     2733.06    178.88 o 
  -6  10   6      674.96      661.41     67.24 o 
  -4  10   6     5342.78     5187.31    188.49 o 
  -2  10   6     5378.29     4896.95    224.77 o 
   0  10   6     2797.61     2833.65    171.14 o 
   2  10   6     3530.11     2600.62    319.90 o 
   4  10   6      355.07      266.39     72.30 o 
   6  10   6      643.47      687.81    100.76 o 
 -15  11   6      821.20      825.34    175.07 o 
 -13  11   6     2582.24     2384.88    193.26 o 
 -11  11   6      618.66      641.71     74.14 o 
  -9  11   6    10383.99    10682.04    381.40 o 
  -7  11   6      582.31      636.32     76.35 o 
  -5  11   6     5741.14     5455.15    211.14 o 
  -3  11   6     6111.47     5482.29    254.56 o 
  -1  11   6      125.61      139.54     58.06 o 
   1  11   6     3738.66     3472.29    201.91 o 
   3  11   6      135.82       72.99     73.13 o 
   5  11   6      234.83      258.44     82.67 o 
 -14  12   6      266.69      449.31    186.61 o 
 -12  12   6      735.50      665.93     88.72 o 
 -10  12   6     1890.61     2013.27    153.46 o 
  -8  12   6     4462.52     4500.84    208.30 o 
  -6  12   6      219.72      243.14     60.11 o 
  -4  12   6     4539.95     4182.07    226.86 o 
  -2  12   6     1719.20     1680.34    132.03 o 
   0  12   6      891.58      876.21    108.61 o 
   2  12   6     1210.16     1025.03    242.76 o 
   4  12   6       33.31      233.51     89.56 o 
 -11  13   6        4.85        0.13     62.51 o 
  -9  13   6     4794.41     5084.62    274.31 o 
  -7  13   6      497.78      403.48     83.88 o 
  -5  13   6     2348.41     2330.69    169.25 o 
  -3  13   6     1835.73     1811.98    147.06 o 
  -1  13   6       35.00       62.52     61.12 o 
   1  13   6      605.64      531.41    100.99 o 
  -8  14   6     1963.35     2201.24    199.47 o 
  -6  14   6       52.16       66.47     76.74 o 
  -4  14   6     2803.12     2584.39    238.18 o 
  -2  14   6      451.21      358.53     88.48 o 
 -21   1   7       15.91      -54.39     74.80 o 
 -19   1   7       26.58       66.86     73.22 o 
 -17   1   7       49.89      128.32     62.32 o 
 -15   1   7      154.08      147.26     56.76 o 
 -13   1   7       70.77       79.16     50.56 o 
 -11   1   7      140.56      206.27     47.12 o 
  -9   1   7     1790.60     1923.02     68.63 o 
  -7   1   7       79.76       96.89     17.28 o 
  -5   1   7     5259.51     6022.45    132.41 o 
  -3   1   7       87.64      127.57     25.09 o 
  -1   1   7     1831.06     1899.47     65.70 o 
   1   1   7      148.30      194.93     30.91 o 
   3   1   7      186.99      256.14     59.82 o 
   5   1   7       22.09       84.81     39.20 o 
   7   1   7        0.87       22.64     47.00 o 
   9   1   7        5.76      -31.64     57.40 o 
 -20   2   7       16.42      -24.42     59.94 o 
 -18   2   7        5.85       19.74     66.79 o 
 -16   2   7      352.45      349.21     69.26 o 
 -14   2   7       76.10      151.57     63.02 o 
 -12   2   7      364.02      342.63     55.39 o 
 -10   2   7      228.94      249.61     21.85 o 
  -8   2   7       37.35       85.98     32.05 o 
  -6   2   7        3.21       -1.21     32.31 o 
  -4   2   7      691.32      789.79     37.27 o 
  -2   2   7      103.91      213.79     49.69 o 
   0   2   7      468.57      503.84     33.97 o 
   2   2   7        0.13        6.20     47.54 o 
   4   2   7      169.85      208.85     49.03 o 
   6   2   7      294.32      350.15     54.32 o 
   8   2   7      247.13      285.08     67.61 o 
  10   2   7       73.81      134.58     74.78 o 
 -21   3   7       67.90       55.61     68.87 o 
 -19   3   7      184.50      165.37     69.69 o 
 -17   3   7      105.36      201.58     68.57 o 
 -15   3   7     1491.08     1609.42    271.79 o 
 -13   3   7       58.19      103.30     57.88 o 
 -11   3   7      419.13      389.07     36.51 o 
  -9   3   7     2473.23     2343.25     64.45 o 
  -7   3   7      155.65      183.91     30.53 o 
  -5   3   7     1428.17     1471.11     52.35 o 
  -3   3   7      295.65      301.45     44.14 o 
  -1   3   7        3.01       28.27     28.43 o 
   1   3   7      666.76      648.15     53.54 o 
   3   3   7      316.26      393.09     48.37 o 
   5   3   7      140.33      205.78     54.68 o 
   7   3   7      148.62      167.88     43.89 o 
   9   3   7       20.03       91.39     72.79 o 
 -20   4   7       72.68       39.38     71.70 o 
 -18   4   7       35.90       75.77     57.77 o 
 -16   4   7       21.06       40.78     86.47 o 
 -14   4   7      285.22      234.17    115.23 o 
 -12   4   7        0.11       -0.83     27.74 o 
 -10   4   7      417.85      434.09     32.23 o 
  -8   4   7       47.73       97.26     30.88 o 
  -6   4   7      358.74      362.62     30.65 o 
  -4   4   7      485.06      504.73     46.20 o 
  -2   4   7       11.34       50.53     28.03 o 
   0   4   7       47.21       44.10     29.67 o 
   2   4   7       58.01      100.96     44.28 o 
   4   4   7      672.57      670.06     58.73 o 
   6   4   7       32.59        4.06     44.25 o 
   8   4   7      532.40      468.86     86.31 o 
 -19   5   7        1.13       54.77     64.82 o 
 -17   5   7       13.90      -20.47     75.30 o 
 -15   5   7      149.03      140.35     51.87 o 
 -13   5   7      109.61      107.18     35.15 o 
 -11   5   7       67.32       53.45     28.45 o 
  -9   5   7     1649.23     1709.14     68.97 o 
  -7   5   7      174.31      235.44     30.53 o 
  -5   5   7     1208.57     1219.19     65.52 o 
  -3   5   7      679.62      675.62     37.43 o 
  -1   5   7       50.10       86.94     26.85 o 
   1   5   7      362.52      344.12     59.62 o 
   3   5   7       53.70       56.46     44.46 o 
   5   5   7        0.71       30.90     51.10 o 
   7   5   7        1.19      127.33     60.48 o 
   9   5   7        0.89      -33.00     64.68 o 
 -20   6   7       87.05       34.95     71.28 o 
 -18   6   7        0.75       22.79     56.07 o 
 -16   6   7      269.72      293.79     79.93 o 
 -14   6   7      176.96      242.75     45.68 o 
 -12   6   7       44.36       71.58     30.49 o 
 -10   6   7      899.42      875.24     54.89 o 
  -8   6   7     1005.23     1011.34     55.41 o 
  -6   6   7      369.18      421.44     46.17 o 
  -4   6   7     3929.59     3913.94    114.53 o 
  -2   6   7      101.36      184.59     55.02 o 
   0   6   7     2235.08     2131.15    114.93 o 
   2   6   7      206.71      302.98     63.64 o 
   4   6   7      447.99      435.29     74.32 o 
   6   6   7       33.65      149.88     92.08 o 
   8   6   7      168.47       82.73     63.56 o 
 -19   7   7       10.02       48.53     74.70 o 
 -17   7   7        2.18       80.70     61.74 o 
 -15   7   7      369.47      438.84     79.90 o 
 -13   7   7      410.60      469.06     59.28 o 
 -11   7   7     1694.77     1669.14     89.73 o 
  -9   7   7     1512.46     1598.11     74.81 o 
  -7   7   7     1739.60     1797.14     79.06 o 
  -5   7   7     1662.80     1595.12     71.04 o 
  -3   7   7     2043.82     1871.20    115.86 o 
  -1   7   7     1348.33     1840.78    418.16 o 
   1   7   7     2295.72     2238.64    134.76 o 
   3   7   7      595.90      590.56     75.86 o 
   5   7   7      633.58      615.40     86.65 o 
   7   7   7      147.86      201.52     71.13 o 
 -18   8   7       26.85       94.33     69.42 o 
 -16   8   7      943.83     1021.61    113.48 o 
 -14   8   7      837.04      849.84     72.88 o 
 -12   8   7      156.82      254.76     50.60 o 
 -10   8   7     1376.98     1324.43     74.18 o 
  -8   8   7      453.28      499.94     49.37 o 
  -6   8   7      300.73      285.27     55.28 o 
  -4   8   7      965.81      727.12     78.84 o 
  -2   8   7      934.76      902.90     82.57 o 
   0   8   7       72.87       98.09     64.76 o 
   2   8   7      169.20      222.49     77.67 o 
   4   8   7        7.81       46.66     58.13 o 
   6   8   7      158.77      219.80     78.01 o 
 -17   9   7       14.08       68.95     67.22 o 
 -15   9   7      763.19      935.09    112.77 o 
 -13   9   7      632.43      618.45     63.83 o 
 -11   9   7      900.40      911.86     67.35 o 
  -9   9   7     1601.27     1621.25     97.25 o 
  -7   9   7      254.02      382.23     54.71 o 
  -5   9   7     1074.52      999.12     74.91 o 
  -3   9   7     1412.73     1368.74    102.49 o 
  -1   9   7      897.84     1011.40     98.19 o 
   1   9   7      179.92      190.42     60.84 o 
   3   9   7      629.16      773.53    110.42 o 
   5   9   7      195.39      221.42     72.82 o 
 -16  10   7       16.24        8.52     67.00 o 
 -14  10   7      314.51      307.15     67.74 o 
 -12  10   7        0.61       16.70     37.96 o 
 -10  10   7     1523.85     1643.66    102.43 o 
  -8  10   7      300.86      441.10     64.55 o 
  -6  10   7      610.06      641.00     83.51 o 
  -4  10   7     1505.93     1462.19    114.18 o 
  -2  10   7      119.32       53.75     55.41 o 
   0  10   7      454.46      422.57     82.79 o 
   2  10   7       28.90       28.62     69.82 o 
   4  10   7       66.67      132.67     67.44 o 
 -15  11   7      254.68      241.25     98.31 o 
 -13  11   7       11.02       60.89     54.70 o 
 -11  11   7      767.83      850.58     89.53 o 
  -9  11   7      753.49      886.13     88.04 o 
  -7  11   7       72.53      165.16     55.47 o 
  -5  11   7      999.23     1028.70    139.03 o 
  -3  11   7       96.48       99.40     60.76 o 
  -1  11   7      160.98      149.95     69.96 o 
   1  11   7        2.50       67.84     57.44 o 
   3  11   7        9.07       44.33    129.59 o 
 -14  12   7     1496.67     1156.48    266.93 o 
 -12  12   7       13.83      116.58     64.18 o 
 -10  12   7     2861.47     2901.86    168.73 o 
  -8  12   7     1402.28     1359.65    106.58 o 
  -6  12   7     1145.03     1423.74    119.61 o 
  -4  12   7     1772.43     1593.83    133.01 o 
  -2  12   7      232.24      379.10     83.78 o 
   0  12   7      591.63      658.79     99.20 o 
   2  12   7      139.56      252.21    106.43 o 
 -11  13   7      571.00      652.06    107.39 o 
  -9  13   7      594.54      566.22     96.25 o 
  -7  13   7        1.69       55.23     64.30 o 
  -5  13   7      110.32      123.76     73.57 o 
  -3  13   7       56.42       20.58     63.63 o 
  -1  13   7       35.10      -27.21     79.41 o 
  -8  14   7      454.39      601.53    123.72 o 
  -6  14   7      526.88      471.19    124.54 o 
  -4  14   7      276.15      327.98    106.56 o 
 -22   0   8      199.97      214.23    193.26 o 
 -20   0   8      555.84      695.71    309.20 o 
 -18   0   8      127.31      136.88     90.35 o 
 -16   0   8     5168.95     5453.86    351.95 o 
 -14   0   8     8323.42     8335.54    741.60 o 
 -12   0   8     4420.97     4450.68    261.41 o 
 -10   0   8    17119.06    16020.02    326.31 o 
  -8   0   8      277.61      309.06     69.00 o 
  -6   0   8     8331.43     9243.52    358.02 o 
  -4   0   8      527.46      489.02     57.62 o 
  -2   0   8     3801.48     3858.14    184.14 o 
   0   0   8       10.03       26.10     40.11 o 
   2   0   8     2991.49     2806.45    176.52 o 
   4   0   8     1509.86     1494.94    201.70 o 
   6   0   8     2221.92     2205.53    195.67 o 
   8   0   8     2942.05     3064.47    350.27 o 
 -21   1   8     1474.30     1799.44    310.66 o 
 -19   1   8      283.73      296.46     84.34 o 
 -17   1   8     3042.01     3180.40    179.50 o 
 -15   1   8     7979.43     8521.31    399.97 o 
 -13   1   8     1248.13     1290.89     94.65 o 
 -11   1   8    11921.61    11738.53    379.49 o 
  -9   1   8       25.22       82.28     32.61 o 
  -7   1   8     3853.94     3651.37    139.64 o 
  -5   1   8       80.51      181.62     27.52 o 
  -3   1   8     4104.76     4188.13    144.90 o 
  -1   1   8      482.38      553.69     42.52 o 
   1   1   8     2848.41     2816.32     97.01 o 
   3   1   8      271.85      301.99     51.45 o 
   5   1   8      172.02      189.27     56.31 o 
   7   1   8     1074.84     1084.98     98.16 o 
   9   1   8      189.36      331.55     96.10 o 
 -20   2   8     1096.98     1143.11    141.30 o 
 -18   2   8       45.77      100.42     87.43 o 
 -16   2   8     3252.99     3547.61    211.19 o 
 -14   2   8     1996.10     2156.90    124.76 o 
 -12   2   8      863.96      721.34     74.14 o 
 -10   2   8     4505.75     4376.24    139.72 o 
  -8   2   8      258.14      348.25     28.16 o 
  -6   2   8     4835.57     4467.13    113.29 o 
  -4   2   8        2.62       39.98     25.36 o 
  -2   2   8     8310.25     8066.22    184.10 o 
   0   2   8      461.96      464.13     49.81 o 
   2   2   8     8891.79     9162.43    272.83 o 
   4   2   8       95.50       96.02     44.82 o 
   6   2   8     4231.26     4350.32    209.38 o 
   8   2   8      508.40      582.40    118.44 o 
 -21   3   8      930.38      956.91    131.05 o 
 -19   3   8      181.05      219.28     74.46 o 
 -17   3   8     1541.48     1918.16    499.94 o 
 -15   3   8     4182.28     4096.84    202.46 o 
 -13   3   8       47.50       61.71     52.53 o 
 -11   3   8     6155.22     5587.48    150.09 o 
  -9   3   8     4323.40     4453.42    109.99 o 
  -7   3   8     2166.33     1992.27     92.06 o 
  -5   3   8     5586.18     5624.32    139.98 o 
  -3   3   8     1110.84     1043.59     68.47 o 
  -1   3   8     4584.88     4402.76    171.38 o 
   1   3   8      982.09      931.91     74.95 o 
   3   3   8     5110.33     4648.34    490.55 o 
   5   3   8       72.07       27.57     53.87 o 
   7   3   8     2600.15     2749.10    201.08 o 
 -20   4   8      776.12      672.00    105.76 o 
 -18   4   8      134.81      225.16     73.45 o 
 -16   4   8     3936.18     4949.34   1004.42 o 
 -14   4   8     2113.35     2666.42    651.53 o 
 -12   4   8     2046.61     1970.54     81.94 o 
 -10   4   8    10629.02    10661.72    292.67 o 
  -8   4   8       56.29       99.33     37.78 o 
  -6   4   8     5977.17     6256.05    351.22 o 
  -4   4   8      137.17      161.17     35.64 o 
  -2   4   8     3588.27     3683.74    134.87 o 
   0   4   8      348.05      388.64     53.71 o 
   2   4   8     5363.55     5217.47    180.36 o 
   4   4   8       33.64       32.70     47.51 o 
   6   4   8     2122.82     2033.74    136.81 o 
   8   4   8      685.97      537.01    104.83 o 
 -21   5   8      576.42      592.07    108.67 o 
 -19   5   8       82.77      161.08     76.66 o 
 -17   5   8     1158.05     1069.82    104.46 o 
 -15   5   8     2038.43     2162.17    141.19 o 
 -13   5   8      317.96      338.27     42.38 o 
 -11   5   8     3256.63     3008.21    107.55 o 
  -9   5   8     3346.17     3736.52    168.75 o 
  -7   5   8      963.75      998.91    179.49 o 
  -5   5   8      108.27      151.11     35.09 o 
  -3   5   8      788.42      584.82     68.69 o 
  -1   5   8       20.42       48.98     30.69 o 
   1   5   8     3229.02     3200.53    161.35 o 
   3   5   8      838.36      859.81     90.06 o 
   5   5   8     1191.18     1157.78    107.97 o 
   7   5   8     1238.22     1255.50    123.61 o 
 -20   6   8     1783.26     1606.80    150.93 o 
 -18   6   8        5.64       16.50     56.65 o 
 -16   6   8     7798.45     7467.39    343.98 o 
 -14   6   8     2452.35     2391.26    152.57 o 
 -12   6   8     7607.07     7539.98    209.23 o 
 -10   6   8     9851.47    10037.31    301.19 o 
  -8   6   8     4334.69     4363.93    145.41 o 
  -6   6   8     5675.14     5821.47    164.70 o 
  -4   6   8     1050.14     1117.39     53.83 o 
  -2   6   8     2056.92     2120.09    123.76 o 
   0   6   8        0.55       13.71     44.04 o 
   2   6   8     2187.17     2142.74    137.98 o 
   4   6   8      246.36      329.97     66.80 o 
   6   6   8      501.54      560.12     91.25 o 
 -19   7   8      353.79      328.34     83.81 o 
 -17   7   8     1423.15     1425.50    127.88 o 
 -15   7   8     1847.96     2044.23    151.38 o 
 -13   7   8      265.91      253.43     69.65 o 
 -11   7   8     1806.19     1878.41    101.92 o 
  -9   7   8      125.13      183.52     58.82 o 
  -7   7   8      737.48      807.50     57.16 o 
  -5   7   8      730.80      663.58     55.00 o 
  -3   7   8      267.29      163.22     52.93 o 
  -1   7   8       14.96       17.68     46.61 o 
   1   7   8      711.08      839.64     95.71 o 
   3   7   8      708.00      793.38     98.59 o 
   5   7   8      228.04      339.45     79.31 o 
 -18   8   8       11.84       85.61     68.75 o 
 -16   8   8     1367.31     1408.86    136.75 o 
 -14   8   8     1718.05     1620.79    100.19 o 
 -12   8   8      194.13      114.82     43.25 o 
 -10   8   8     4734.48     4877.50    165.80 o 
  -8   8   8      208.27      235.55     52.98 o 
  -6   8   8     3156.47     3156.09    128.29 o 
  -4   8   8      232.02      324.27     85.50 o 
  -2   8   8     3149.68     2972.94    157.58 o 
   0   8   8      119.56       50.47     55.88 o 
   2   8   8     4555.08     4544.56    257.40 o 
   4   8   8      317.25      383.96     78.25 o 
   6   8   8     1900.07     1852.62    160.23 o 
 -17   9   8      891.67      815.83    160.30 o 
 -15   9   8     1419.40     1465.43    143.30 o 
 -13   9   8        3.92       76.86     51.59 o 
 -11   9   8     3009.76     2979.41    122.50 o 
  -9   9   8     2187.39     2206.06    103.43 o 
  -7   9   8      940.32      997.78     75.12 o 
  -5   9   8     2227.30     2340.13    149.61 o 
  -3   9   8      424.98      530.82     91.35 o 
  -1   9   8     1029.36     1157.68    109.95 o 
   1   9   8      779.25      904.37    103.99 o 
   3   9   8     1152.13     1112.07    116.09 o 
   5   9   8      115.52      118.20    103.55 o 
 -16  10   8     1163.46     1353.50    147.62 o 
 -14  10   8      740.13      722.67    107.57 o 
 -12  10   8     1179.78     1158.27     79.44 o 
 -10  10   8     2067.63     2100.87    119.17 o 
  -8  10   8      186.86      213.13     54.75 o 
  -6  10   8     1154.38     1085.45    103.20 o 
  -4  10   8      508.06      647.51     89.68 o 
  -2  10   8      763.30      744.67     90.76 o 
   0  10   8     1168.97     1082.12    138.07 o 
   2  10   8     1183.55     1298.97    125.17 o 
   4  10   8       62.80      135.86     76.51 o 
 -15  11   8     1099.83     1094.26    188.50 o 
 -13  11   8        7.57       43.51     61.35 o 
 -11  11   8     1170.48     1272.05    103.37 o 
  -9  11   8      617.41      620.30     88.93 o 
  -7  11   8      568.67      647.01     85.89 o 
  -5  11   8     1163.04     1081.89    111.99 o 
  -3  11   8     1009.18     1089.26    114.67 o 
  -1  11   8      529.08      441.06     83.34 o 
   1  11   8      699.78      678.63     96.02 o 
 -14  12   8      465.13      512.41    167.59 o 
 -12  12   8      988.88      951.17    153.96 o 
 -10  12   8      353.43      321.43     69.70 o 
  -8  12   8      172.68      295.34     87.68 o 
  -6  12   8      432.48      433.12     82.25 o 
  -4  12   8       67.64      135.55     70.48 o 
  -2  12   8      533.26      538.24    101.82 o 
   0  12   8       29.26       86.59     73.86 o 
 -11  13   8      884.81      849.42    151.85 o 
  -9  13   8        5.81      -45.65     69.67 o 
  -7  13   8      138.59      148.52     81.11 o 
  -5  13   8       56.53       40.27     64.87 o 
  -3  13   8       72.62       18.10     70.83 o 
 -21   1   9       40.30      -51.48     81.80 o 
 -19   1   9       59.18      189.09     78.38 o 
 -17   1   9        0.09      -64.66     64.66 o 
 -15   1   9      184.56      274.01     66.37 o 
 -13   1   9      192.02      189.28     52.77 o 
 -11   1   9        0.22       -4.04     17.40 o 
  -9   1   9       45.30       24.45     38.71 o 
  -7   1   9      430.12      469.77     34.49 o 
  -5   1   9      102.60       92.12     28.19 o 
  -3   1   9      136.35      181.61     33.87 o 
  -1   1   9      290.25      343.88     41.73 o 
   1   1   9        5.53       42.75     37.49 o 
   3   1   9      254.10      294.43     56.39 o 
   5   1   9       17.42       -7.48     51.59 o 
   7   1   9      100.30      166.47     76.96 o 
 -22   2   9       53.55       99.03    144.96 o 
 -20   2   9        0.28      261.27    217.69 o 
 -18   2   9       44.88      205.28     91.09 o 
 -16   2   9        5.60      155.33     55.86 o 
 -14   2   9       11.94       25.91     44.98 o 
 -12   2   9       85.08       42.57     73.22 o 
 -10   2   9      250.23      281.50     76.21 o 
  -8   2   9      551.94      559.67     45.06 o 
  -6   2   9     1151.66     1126.01     54.87 o 
  -4   2   9      424.04      436.66     39.47 o 
  -2   2   9      194.20      219.18     32.05 o 
   0   2   9      416.81      340.86     49.66 o 
   2   2   9       94.73        6.73     35.52 o 
   4   2   9        1.10      -24.46     48.04 o 
   6   2   9      115.28      103.70     88.99 o 
 -21   3   9        8.48       97.50     75.95 o 
 -19   3   9      190.36      300.36    100.02 o 
 -17   3   9        5.64       26.99     55.01 o 
 -15   3   9       67.96      147.51     60.91 o 
 -13   3   9       61.78      100.90     62.50 o 
 -11   3   9      213.36      230.55     28.40 o 
  -9   3   9      371.25      391.75     44.25 o 
  -7   3   9      265.97      313.13     72.02 o 
  -5   3   9       36.45       81.76     35.18 o 
  -3   3   9      853.96      809.34     52.69 o 
  -1   3   9        1.17       70.59     67.80 o 
   1   3   9     1103.99     1078.72     87.00 o 
   3   3   9       14.44       52.26     36.75 o 
   5   3   9      136.33      223.98     97.66 o 
   7   3   9       32.38      -44.74     80.78 o 
 -20   4   9      153.51      173.91     71.11 o 
 -18   4   9       30.37       70.65     63.16 o 
 -16   4   9       98.97      176.02     71.33 o 
 -14   4   9      174.94      208.63     73.74 o 
 -12   4   9       35.77       10.93     56.35 o 
 -10   4   9      251.22      328.96     35.11 o 
  -8   4   9      165.34      136.35     51.90 o 
  -6   4   9        0.02       90.02     74.60 o 
  -4   4   9      186.08      279.48     69.74 o 
  -2   4   9       75.79       43.74     58.00 o 
   0   4   9      326.95      401.62     52.83 o 
   2   4   9       46.42       98.55     57.47 o 
   4   4   9      432.06      438.73     84.99 o 
   6   4   9       41.39      149.25     97.24 o 
 -21   5   9        9.45      -28.42     66.51 o 
 -19   5   9        9.74       49.41     60.74 o 
 -17   5   9       25.62        5.53     52.41 o 
 -15   5   9        5.32       63.05     54.53 o 
 -13   5   9        9.78       24.89     79.41 o 
 -11   5   9        7.92       89.78     33.17 o 
  -9   5   9      233.32      265.67     42.27 o 
  -7   5   9       14.00       20.69     42.95 o 
  -5   5   9      136.19      207.30     80.80 o 
  -3   5   9      447.65      425.35     54.35 o 
  -1   5   9      138.69      116.37     54.83 o 
   1   5   9      675.91      676.22    118.50 o 
   3   5   9      537.62      503.24     78.45 o 
   5   5   9       15.08       39.17     60.79 o 
 -20   6   9       80.81      237.06     93.00 o 
 -18   6   9       27.97       32.43    109.31 o 
 -16   6   9      512.38      594.97     90.52 o 
 -14   6   9      268.74      148.01     60.24 o 
 -12   6   9      594.34      611.75     93.67 o 
 -10   6   9        0.22       11.55     24.53 o 
  -8   6   9     1589.72     1662.13     96.82 o 
  -6   6   9      168.26      258.57     39.35 o 
  -4   6   9     3156.57     3101.50    158.97 o 
  -2   6   9       74.46      139.83     56.00 o 
   0   6   9     1358.44     1388.94    108.15 o 
   2   6   9      604.35      564.95     85.26 o 
   4   6   9        4.01        7.08     50.24 o 
   6   6   9      229.95      215.61     82.84 o 
 -19   7   9        0.29      -73.05     74.02 o 
 -17   7   9      517.95      614.09     99.85 o 
 -15   7   9        0.03       52.47     70.60 o 
 -13   7   9      139.54      132.78     45.28 o 
 -11   7   9      608.10      594.85     63.00 o 
  -9   7   9       14.22       47.26     37.39 o 
  -7   7   9     1520.25     1376.12     74.58 o 
  -5   7   9      413.98      492.74     67.18 o 
  -3   7   9      694.03      437.13     70.50 o 
  -1   7   9      313.86      251.06     79.58 o 
   1   7   9       43.18       91.28     59.84 o 
   3   7   9       25.81       54.92     57.94 o 
   5   7   9        1.50       -0.83     62.32 o 
 -18   8   9      139.90      177.56    116.11 o 
 -16   8   9      119.48      280.30     81.76 o 
 -14   8   9      236.39      261.26     83.01 o 
 -12   8   9      335.49      372.45     59.21 o 
 -10   8   9        0.55      -29.53     34.14 o 
  -8   8   9     1205.20     1062.39     70.79 o 
  -6   8   9      192.18      141.35     42.51 o 
  -4   8   9     2966.54     2696.32    156.17 o 
  -2   8   9      270.66      318.47     73.84 o 
   0   8   9     1469.67     1639.16    138.33 o 
   2   8   9      677.18      957.24    111.56 o 
   4   8   9      162.89      175.46     87.25 o 
 -17   9   9        1.98      -33.37     65.40 o 
 -15   9   9       90.15      192.02    109.48 o 
 -13   9   9      133.25      201.05     60.74 o 
 -11   9   9       55.35       80.34     38.23 o 
  -9   9   9      404.18      491.22    123.64 o 
  -7   9   9      410.20      380.17     59.74 o 
  -5   9   9       32.44       69.77     87.78 o 
  -3   9   9      805.39      812.41     93.32 o 
  -1   9   9      104.71       83.84     66.68 o 
   1   9   9      589.75      694.63    148.10 o 
   3   9   9       86.56      151.75     83.23 o 
 -16  10   9      452.37      441.47     98.06 o 
 -14  10   9        6.38       29.46     84.38 o 
 -12  10   9       19.93      -30.48     41.61 o 
 -10  10   9       30.95       70.37     45.33 o 
  -8  10   9       45.29       89.29     48.92 o 
  -6  10   9      110.94      153.10     75.93 o 
  -4  10   9     1010.08      973.25    122.14 o 
  -2  10   9        6.77      -45.43     60.40 o 
   0  10   9      477.53      484.79     92.40 o 
   2  10   9      543.08      616.30    108.58 o 
 -15  11   9      187.47      183.54    108.32 o 
 -13  11   9      112.81      111.72     66.17 o 
 -11  11   9        3.83       45.60     53.82 o 
  -9  11   9      326.22      271.36     73.49 o 
  -7  11   9       24.80       80.22     63.15 o 
  -5  11   9     1098.13     1128.92    115.79 o 
  -3  11   9      683.56      668.95     99.06 o 
  -1  11   9      117.27      167.22     72.19 o 
   1  11   9     1080.31     1019.37    132.87 o 
 -12  12   9      378.03      274.49     98.04 o 
 -10  12   9      192.21      241.36     77.94 o 
  -8  12   9      480.66      575.00     94.69 o 
  -6  12   9      475.05      493.37    102.59 o 
  -4  12   9      841.19      978.44    123.03 o 
  -2  12   9       55.36       64.14     74.08 o 
  -9  13   9        4.74       -5.87     62.11 o 
  -7  13   9       33.33       73.96     72.27 o 
  -5  13   9       13.95       37.33     71.37 o 
 -22   0  10      583.02      803.87    192.13 o 
 -20   0  10      224.46      242.34    122.30 o 
 -18   0  10      669.69     1038.70    150.79 o 
 -16   0  10      383.51      517.92    122.30 o 
 -14   0  10     1464.37     1400.54    162.91 o 
 -12   0  10     3479.35     3085.13    221.93 o 
 -10   0  10     8308.08     8616.32    300.25 o 
  -8   0  10      179.94      167.92     52.96 o 
  -6   0  10    15314.05    15552.53    791.12 o 
  -4   0  10     3810.28     4099.36    249.46 o 
  -2   0  10     2029.09     2096.71    156.96 o 
   0   0  10     6274.67     6128.28    261.70 o 
   2   0  10      532.78      454.81     95.71 o 
   4   0  10     2204.24     2219.20    261.19 o 
   6   0  10      449.61      475.88    188.42 o 
 -21   1  10      147.99      307.66     88.67 o 
 -19   1  10       21.32      168.86     71.83 o 
 -17   1  10        1.40      100.44     66.09 o 
 -15   1  10      595.02      609.91     81.90 o 
 -13   1  10      311.69      305.44     91.61 o 
 -11   1  10     3314.17     3028.41    149.47 o 
  -9   1  10     1569.03     1561.94     65.95 o 
  -7   1  10     2028.35     2012.61     77.76 o 
  -5   1  10     9497.49    10123.05    264.14 o 
  -3   1  10      827.05      843.38     58.38 o 
  -1   1  10     2765.08     2943.92    128.99 o 
   1   1  10     6103.00     6046.93    226.83 o 
   3   1  10        6.59      -28.53     56.98 o 
   5   1  10     2276.75     2273.44    175.71 o 
 -22   2  10      390.71      367.40    137.29 o 
 -20   2  10       65.77       71.51     75.49 o 
 -18   2  10      373.51      357.60     84.07 o 
 -16   2  10       45.76      113.11     61.31 o 
 -14   2  10      437.46      559.97     75.63 o 
 -12   2  10      321.52      339.13     65.10 o 
 -10   2  10     6770.37     6480.81    160.41 o 
  -8   2  10      124.46      128.82     27.29 o 
  -6   2  10    18013.11    17850.86    408.40 o 
  -4   2  10     5103.65     5271.39    153.96 o 
  -2   2  10     5518.36     5506.68    189.90 o 
   0   2  10     6033.06     6286.94    224.20 o 
   2   2  10        5.43      -43.98     43.98 o 
   4   2  10      890.93      854.12    110.36 o 
 -21   3  10      111.51      168.30    102.22 o 
 -19   3  10      134.77      317.23    164.27 o 
 -17   3  10        0.66       23.98     65.37 o 
 -15   3  10      197.07      174.54     61.54 o 
 -13   3  10       28.11       91.16     99.71 o 
 -11   3  10      736.41      666.67    101.02 o 
  -9   3  10     4706.90     4744.60    161.87 o 
  -7   3  10      633.58      653.96     44.66 o 
  -5   3  10    22958.76    22432.78    509.18 o 
  -3   3  10     2000.75     2115.97    105.07 o 
  -1   3  10    15635.39    15283.44    517.91 o 
   1   3  10     6258.71     6064.14    264.52 o 
   3   3  10     1836.59     1328.29    239.78 o 
   5   3  10     1983.42     2051.41    175.63 o 
 -20   4  10        1.63       -7.92     63.96 o 
 -18   4  10        4.81        5.69     70.49 o 
 -16   4  10      138.00      216.96    109.48 o 
 -14   4  10      131.91      122.51     65.01 o 
 -12   4  10     1028.54      955.77     92.05 o 
 -10   4  10     4676.88     4769.05    171.90 o 
  -8   4  10        7.94       84.46     57.02 o 
  -6   4  10     6839.42     7114.74    192.82 o 
  -4   4  10     4606.10     4953.47    187.31 o 
  -2   4  10      905.77      983.55     73.79 o 
   0   4  10     4802.97     5226.82    237.58 o 
   2   4  10      331.40      359.45     73.35 o 
   4   4  10      521.58      543.56     97.84 o 
 -21   5  10      446.10      381.48     99.60 o 
 -19   5  10       40.21       70.94     72.59 o 
 -17   5  10      344.80      393.28     83.42 o 
 -15   5  10        7.23       51.90     72.39 o 
 -13   5  10      632.35      623.66    151.08 o 
 -11   5  10     2031.50     1881.98     78.79 o 
  -9   5  10     2557.78     2706.44    100.60 o 
  -7   5  10     1488.35     1419.67     70.23 o 
  -5   5  10     5434.77     5618.24    206.74 o 
  -3   5  10      630.93      568.99     59.73 o 
  -1   5  10     2821.01     3119.20    171.27 o 
   1   5  10     2142.78     2212.07    153.49 o 
   3   5  10       38.10       33.29     55.99 o 
 -20   6  10      166.17      169.32     84.22 o 
 -18   6  10      285.95      344.89    122.19 o 
 -16   6  10      959.93     1055.44    114.73 o 
 -14   6  10     1344.20     1587.03    134.99 o 
 -12   6  10     3865.54     3280.54    117.49 o 
 -10   6  10     9137.93     8716.72    241.86 o 
  -8   6  10     1314.07     1123.94     66.25 o 
  -6   6  10    11102.23    10730.10    337.16 o 
  -4   6  10     3305.50     3209.28    168.85 o 
  -2   6  10     2324.80     2206.36    140.62 o 
   0   6  10     6218.84     6202.47    290.94 o 
   2   6  10      159.96      194.70     71.56 o 
   4   6  10      998.85      885.26    109.02 o 
 -19   7  10       12.29       18.23     75.43 o 
 -17   7  10       12.73       77.92     79.30 o 
 -15   7  10       10.98      131.62     70.16 o 
 -13   7  10       65.77      124.80     54.39 o 
 -11   7  10     1170.60      969.41     72.18 o 
  -9   7  10      146.07      246.35     39.04 o 
  -7   7  10     1378.43     1340.95     78.21 o 
  -5   7  10     3245.76     3500.71    181.33 o 
  -3   7  10      335.86      369.21     77.47 o 
  -1   7  10     3089.82     3258.78    197.34 o 
   1   7  10     1837.06     1659.55    143.89 o 
   3   7  10       19.96      168.84     85.18 o 
 -18   8  10       24.67       97.82     90.22 o 
 -16   8  10      168.21      304.95     89.45 o 
 -14   8  10      112.58      277.63    115.15 o 
 -12   8  10       14.46       27.88     57.92 o 
 -10   8  10     2247.12     2319.70    110.19 o 
  -8   8  10      484.05      594.77     61.13 o 
  -6   8  10     4150.97     4136.15    206.86 o 
  -4   8  10     4696.13     4326.22    220.49 o 
  -2   8  10     1152.53     1275.53    117.96 o 
   0   8  10     4535.38     4510.82    254.99 o 
   2   8  10       49.96       46.20     71.21 o 
 -17   9  10       22.31       42.41     68.76 o 
 -15   9  10      100.77      215.12    125.78 o 
 -13   9  10        4.54      102.14     53.80 o 
 -11   9  10     1529.54     1445.78     95.97 o 
  -9   9  10     1665.77     1731.66    105.23 o 
  -7   9  10      905.97      856.63     94.31 o 
  -5   9  10     5763.29     6146.36    284.37 o 
  -3   9  10      228.50      293.16     90.82 o 
  -1   9  10     3245.85     3305.71    203.46 o 
   1   9  10     1532.72     1437.78    143.66 o 
 -16  10  10       25.71       61.79     92.79 o 
 -14  10  10       48.78      208.82    181.46 o 
 -12  10  10      185.42      166.04     50.64 o 
 -10  10  10      918.70      981.18     89.33 o 
  -8  10  10      134.74      196.04     80.08 o 
  -6  10  10     2215.22     2189.27    154.12 o 
  -4  10  10     1847.56     1930.92    146.71 o 
  -2  10  10      582.97      563.23    102.90 o 
   0  10  10     2042.30     1921.84    159.19 o 
 -15  11  10      207.80      292.06    115.06 o 
 -13  11  10      123.19      243.34    107.21 o 
 -11  11  10      883.58      975.09     96.46 o 
  -9  11  10     1343.14     1261.90    123.70 o 
  -7  11  10     1045.48      987.37    116.57 o 
  -5  11  10     3519.14     3440.31    223.39 o 
  -3  11  10        3.37        2.97     59.17 o 
 -12  12  10      428.93      539.67    180.46 o 
 -10  12  10      249.56      271.76     90.81 o 
  -8  12  10       81.63       87.73     78.01 o 
  -6  12  10     1744.85     1468.36    149.92 o 
  -4  12  10      300.93      260.17     80.96 o 
 -21   1  11       11.13      -24.90     64.85 o 
 -19   1  11        3.11       -5.30     63.62 o 
 -17   1  11       54.45       78.05     57.99 o 
 -15   1  11       33.15       -9.65     62.32 o 
 -13   1  11      301.97      360.12     68.83 o 
 -11   1  11        6.74        3.33     63.02 o 
  -9   1  11      649.01      553.42     53.32 o 
  -7   1  11        8.71       52.97     31.04 o 
  -5   1  11     1157.72     1233.25     70.84 o 
  -3   1  11        0.99       19.88     33.31 o 
  -1   1  11      541.07      526.71     62.08 o 
   1   1  11       16.10        8.44     57.61 o 
   3   1  11       53.83      -47.98     57.46 o 
 -22   2  11       56.24      110.35    178.21 o 
 -20   2  11        0.80       91.15     90.12 o 
 -18   2  11      172.97      226.39     96.04 o 
 -16   2  11        0.12      188.17    120.74 o 
 -14   2  11      576.43      606.78     79.18 o 
 -12   2  11      257.53      264.44     39.34 o 
 -10   2  11     2004.26     1817.81    108.61 o 
  -8   2  11      194.45      199.88     33.62 o 
  -6   2  11     1513.90     1391.24     71.48 o 
  -4   2  11       41.08       48.23     30.91 o 
  -2   2  11      466.71      397.31     56.31 o 
   0   2  11       37.80       76.97     48.88 o 
   2   2  11      307.06      280.45     86.93 o 
   4   2  11        7.38       30.58     70.36 o 
 -21   3  11       19.62       19.42     95.57 o 
 -19   3  11        9.44       -8.65     64.50 o 
 -17   3  11        8.80       42.91     60.56 o 
 -15   3  11      469.34      480.77     80.02 o 
 -13   3  11       36.53       64.61     54.53 o 
 -11   3  11     2643.62     2611.35     96.91 o 
  -9   3  11       79.15       80.66     72.92 o 
  -7   3  11     2167.10     2082.16     86.89 o 
  -5   3  11     1218.11     1033.80     59.83 o 
  -3   3  11     1073.87     1043.66     80.93 o 
  -1   3  11      309.39      372.62     60.41 o 
   1   3  11      214.56      214.89     69.99 o 
   3   3  11       15.66      272.94    135.08 o 
 -20   4  11        4.39      -38.21     83.26 o 
 -18   4  11        4.73      -88.46    143.74 o 
 -16   4  11        5.43      -14.09     61.73 o 
 -14   4  11      171.56      223.25     95.62 o 
 -12   4  11       87.91      122.36     29.23 o 
 -10   4  11      765.02      799.48     64.13 o 
  -8   4  11      279.15      294.27     39.61 o 
  -6   4  11      897.10      894.74     57.65 o 
  -4   4  11      716.55      689.61     76.66 o 
  -2   4  11      125.27      137.54     49.77 o 
   0   4  11       11.68       75.94     69.04 o 
   2   4  11       51.25       86.36     71.04 o 
 -21   5  11       19.88       35.79     99.20 o 
 -19   5  11      131.48       94.08     73.55 o 
 -17   5  11       12.89       89.03     79.68 o 
 -15   5  11       30.10       62.48     74.99 o 
 -13   5  11      339.35      349.75     76.92 o 
 -11   5  11       62.54      109.08     34.82 o 
  -9   5  11      136.53      143.13     35.38 o 
  -7   5  11      116.81      111.41     43.15 o 
  -5   5  11      142.26      242.89     49.85 o 
  -3   5  11       52.64      200.72     65.10 o 
  -1   5  11      159.32      102.61     63.70 o 
   1   5  11        5.72      -13.26     56.32 o 
   3   5  11       23.90       26.60     69.13 o 
 -20   6  11       51.45      -30.38     73.12 o 
 -18   6  11       10.73       59.11     68.07 o 
 -16   6  11      452.46      612.87    117.76 o 
 -14   6  11        1.41       -0.15     60.44 o 
 -12   6  11     1090.31     1201.08    235.79 o 
 -10   6  11       33.49      216.76     92.27 o 
  -8   6  11      433.34      457.91     49.14 o 
  -6   6  11      239.60      209.52     57.81 o 
  -4   6  11       56.43        6.29     45.59 o 
  -2   6  11      168.16      175.44     68.62 o 
   0   6  11      473.19      575.84    119.42 o 
   2   6  11       21.29        8.89     59.60 o 
 -19   7  11        6.75        3.61     75.19 o 
 -17   7  11      172.72      118.78     80.90 o 
 -15   7  11       61.26      155.31     76.08 o 
 -13   7  11       26.58       78.43     45.78 o 
 -11   7  11      494.28      572.75     53.84 o 
  -9   7  11      510.76      516.69     56.18 o 
  -7   7  11      399.17      337.19     67.26 o 
  -5   7  11     1012.97     1067.76    129.53 o 
  -3   7  11       15.09       78.50     60.39 o 
  -1   7  11      353.98      284.35     76.75 o 
   1   7  11       69.40       28.37     64.17 o 
 -18   8  11      415.96      575.30    116.59 o 
 -16   8  11      146.10       91.51     76.17 o 
 -14   8  11      492.98      532.51     99.45 o 
 -12   8  11     1182.29     1030.87     74.42 o 
 -10   8  11      327.45      274.35     67.14 o 
  -8   8  11     1251.72     1158.04     99.84 o 
  -6   8  11      996.17     1065.12    127.79 o 
  -4   8  11      127.74      159.40     69.28 o 
  -2   8  11       64.66      142.05     73.73 o 
   0   8  11        0.87       28.86     67.09 o 
 -17   9  11       23.03       75.63     77.62 o 
 -15   9  11       32.16       89.43     87.19 o 
 -13   9  11       64.14       90.99     75.02 o 
 -11   9  11      983.43      871.54     79.99 o 
  -9   9  11      853.42      769.08     90.30 o 
  -7   9  11     1256.64     1088.25    107.98 o 
  -5   9  11     1026.22     1102.45    110.45 o 
  -3   9  11        2.79       14.12     60.41 o 
  -1   9  11      435.40      454.86     93.23 o 
 -16  10  11      152.53      343.45    113.28 o 
 -14  10  11       57.13      -23.61     71.08 o 
 -12  10  11      277.90      313.73     72.29 o 
 -10  10  11      506.68      596.18     85.60 o 
  -8  10  11      112.83      204.27     68.74 o 
  -6  10  11     1002.21     1070.11    123.04 o 
  -4  10  11      105.33       51.10     66.95 o 
  -2  10  11      223.36      253.61     87.78 o 
 -13  11  11      249.99      195.81    153.51 o 
 -11  11  11      795.51      756.51    126.81 o 
  -9  11  11        0.64      -36.69     68.18 o 
  -7  11  11     1090.90     1084.57    122.73 o 
  -5  11  11      325.59      526.41    196.85 o 
 -22   0  12       98.53      243.84    127.72 o 
 -20   0  12      148.34       86.09    100.94 o 
 -18   0  12     2022.41     1772.60    215.57 o 
 -16   0  12      155.84      237.85    118.37 o 
 -14   0  12      935.40      875.91    142.99 o 
 -12   0  12     3425.44     3776.94    341.81 o 
 -10   0  12     1074.13     1290.27    151.58 o 
  -8   0  12     1260.06     1522.23    150.97 o 
  -6   0  12     3398.42     3738.11    202.61 o 
  -4   0  12      478.69      426.42     68.37 o 
  -2   0  12     1381.50     1558.14    160.93 o 
   0   0  12      231.48      346.81    106.54 o 
   2   0  12       94.72      156.91    174.23 o 
 -21   1  12      115.91      150.37     95.56 o 
 -19   1  12     1744.79     1782.34    162.10 o 
 -17   1  12     3751.48     3931.67    235.08 o 
 -15   1  12      164.74       57.21     61.99 o 
 -13   1  12     8270.32     7993.30    350.40 o 
 -11   1  12     4109.33     4011.55    127.39 o 
  -9   1  12     2479.57     2443.56    111.65 o 
  -7   1  12     5598.50     6082.39    193.85 o 
  -5   1  12      269.11      334.86     46.63 o 
  -3   1  12     1510.79     1511.04    111.15 o 
  -1   1  12      685.41      593.56     79.65 o 
   1   1  12      492.07      518.50     85.88 o 
 -22   2  12      269.24       83.99     73.77 o 
 -20   2  12       55.17      -36.41     90.88 o 
 -18   2  12     2806.02     2655.39    195.70 o 
 -16   2  12     1804.88     1832.35    262.37 o 
 -14   2  12     1468.69     1407.31    128.36 o 
 -12   2  12     8979.43     8972.19    285.85 o 
 -10   2  12      448.56      496.31     57.97 o 
  -8   2  12     5220.46     5431.95    170.90 o 
  -6   2  12     2286.08     2224.37    107.08 o 
  -4   2  12      280.73      373.18     58.92 o 
  -2   2  12     1090.12     1114.38     90.99 o 
   0   2  12       17.45       42.12     61.79 o 
   2   2  12      196.28      287.37    117.07 o 
 -21   3  12        4.57      105.29    166.61 o 
 -19   3  12       21.31       43.66     76.18 o 
 -17   3  12     1506.63     1557.15    139.74 o 
 -15   3  12     1583.95     1652.27    144.18 o 
 -13   3  12     4321.85     4918.03    340.73 o 
 -11   3  12     9814.31     9837.91    289.84 o 
  -9   3  12     1626.73     1428.39     78.77 o 
  -7   3  12     9194.14     8844.42    252.28 o 
  -5   3  12       86.70       73.49     41.98 o 
  -3   3  12     2186.65     2236.77    124.10 o 
  -1   3  12       47.82       64.03     55.82 o 
   1   3  12      325.38      380.74    102.98 o 
 -20   4  12      839.98     1216.33    383.20 o 
 -18   4  12     1649.46     1767.38    207.89 o 
 -16   4  12      174.57      261.64     76.99 o 
 -14   4  12     1822.19     1760.05    168.66 o 
 -12   4  12     4145.12     4163.40    166.58 o 
 -10   4  12      302.14      358.30     43.32 o 
  -8   4  12     3014.04     3136.16    116.87 o 
  -6   4  12     3292.02     3475.51    156.97 o 
  -4   4  12      178.36      268.48     61.09 o 
  -2   4  12     1001.72     1010.77    100.41 o 
   0   4  12       20.20       35.72     70.42 o 
 -19   5  12      474.47      767.16    166.66 o 
 -17   5  12     3590.07     4904.63   1222.86 o 
 -15   5  12        7.67      -69.40     69.40 o 
 -13   5  12     6579.37     6862.41    336.92 o 
 -11   5  12     3190.48     3542.04    155.54 o 
  -9   5  12      372.98      435.92     51.81 o 
  -7   5  12     5797.70     6143.21    269.34 o 
  -5   5  12      982.53      861.32     94.36 o 
  -3   5  12     1425.99     1366.67    121.64 o 
  -1   5  12      494.24      579.32     92.86 o 
   1   5  12      114.18      162.30     82.63 o 
 -20   6  12      215.92      179.82     88.28 o 
 -18   6  12     1588.46     1437.55    161.12 o 
 -16   6  12      427.11      496.97     97.02 o 
 -14   6  12     2159.40     2735.81    734.15 o 
 -12   6  12     2564.29     2362.45    124.38 o 
 -10   6  12        4.32       26.62     38.32 o 
  -8   6  12     1435.15     1594.16    116.55 o 
  -6   6  12     1502.07     1632.91    122.97 o 
  -4   6  12      175.92      184.33     67.81 o 
  -2   6  12      559.39      501.01     87.81 o 
   0   6  12       11.45       51.43     67.67 o 
 -19   7  12      407.74      456.72    115.62 o 
 -17   7  12     2187.57     2481.17    204.84 o 
 -15   7  12       36.61       26.87     56.87 o 
 -13   7  12     4008.00     4079.60    249.44 o 
 -11   7  12     1846.61     1916.71     96.63 o 
  -9   7  12      550.08      562.31     87.06 o 
  -7   7  12     2673.44     2564.01    156.87 o 
  -5   7  12       23.66        4.77     55.87 o 
  -3   7  12      631.81      616.13     95.26 o 
  -1   7  12       40.59       12.76     59.28 o 
 -18   8  12      867.89      823.44    142.01 o 
 -16   8  12     1124.06     1233.00    156.92 o 
 -14   8  12      812.68      808.89    124.24 o 
 -12   8  12     4089.21     4009.68    210.44 o 
 -10   8  12      200.07      296.89     64.46 o 
  -8   8  12     2302.54     2207.50    147.82 o 
  -6   8  12     1566.75     1651.46    139.91 o 
  -4   8  12      171.44      273.32     83.61 o 
  -2   8  12      508.44      408.88     96.35 o 
 -17   9  12      236.90      493.65    177.70 o 
 -15   9  12        7.92      146.52    208.34 o 
 -13   9  12      955.15      927.87    142.97 o 
 -11   9  12     1962.73     1807.57    131.38 o 
  -9   9  12      113.03      254.68     96.75 o 
  -7   9  12     3345.77     3065.69    199.17 o 
  -5   9  12      228.72      205.45     74.95 o 
  -3   9  12     1078.77     1137.77    132.54 o 
 -14  10  12      505.51      577.66    200.72 o 
 -12  10  12     3536.44     4088.70    472.34 o 
 -10  10  12       63.35       91.86     62.52 o 
  -8  10  12     3398.14     3208.63    209.45 o 
  -6  10  12      533.82      628.83    109.85 o 
  -9  11  12      211.00      152.24     74.37 o 
 -21   1  13       51.99       70.32     75.87 o 
 -19   1  13        9.43      -11.91     83.13 o 
 -17   1  13        0.25      158.38    125.94 o 
 -15   1  13       37.55       -7.59     59.01 o 
 -13   1  13        1.12      159.96     75.55 o 
 -11   1  13       16.11       69.20     72.30 o 
  -9   1  13        5.08       -2.39     28.88 o 
  -7   1  13       72.99       81.31     44.27 o 
  -5   1  13       23.70      229.74     62.70 o 
  -3   1  13      113.79       78.08     68.85 o 
  -1   1  13        0.18       21.25     53.49 o 
 -20   2  13        1.72      193.40    109.08 o 
 -18   2  13        5.57       56.96     64.25 o 
 -16   2  13       57.14      151.23     69.21 o 
 -14   2  13      315.04      254.30     76.26 o 
 -12   2  13      159.35      204.73     70.89 o 
 -10   2  13     1140.45      950.96     63.22 o 
  -8   2  13      181.94      234.99     43.05 o 
  -6   2  13      292.64      274.72     57.73 o 
  -4   2  13        9.11       32.47     46.64 o 
  -2   2  13        9.85      -11.90     57.60 o 
   0   2  13        2.53       -2.00     73.83 o 
 -21   3  13       35.36        3.35     74.98 o 
 -19   3  13      128.15      115.07    116.45 o 
 -17   3  13      155.14      364.40    150.62 o 
 -15   3  13      552.86      522.81     95.89 o 
 -13   3  13       86.46       49.81    103.03 o 
 -11   3  13      307.18      375.82     64.38 o 
  -9   3  13      202.11      202.80     66.44 o 
  -7   3  13      143.03      178.83     49.67 o 
  -5   3  13      278.91      398.73     66.82 o 
  -3   3  13      123.52      147.43     66.25 o 
  -1   3  13       34.78      117.50     80.05 o 
 -20   4  13       33.85        8.80     82.42 o 
 -18   4  13      211.04      351.94     92.29 o 
 -16   4  13       90.99      113.20     73.83 o 
 -14   4  13      431.18      392.14     86.87 o 
 -12   4  13      238.39      265.96     54.19 o 
 -10   4  13      125.42       81.74     61.89 o 
  -8   4  13      347.81      373.66     57.48 o 
  -6   4  13       56.27       -5.70     50.74 o 
  -4   4  13       25.60       49.19     57.76 o 
  -2   4  13        0.81      -15.08     54.55 o 
 -19   5  13      104.24      324.89    119.98 o 
 -17   5  13       20.90      114.90    103.58 o 
 -15   5  13       28.37       84.83     73.35 o 
 -13   5  13        6.70      -17.81     54.32 o 
 -11   5  13       60.94       30.87     34.56 o 
  -9   5  13      113.77      130.89     55.64 o 
  -7   5  13        9.42       78.05     54.48 o 
  -5   5  13       32.36       36.81     56.00 o 
  -3   5  13       19.16       -3.27     58.41 o 
  -1   5  13        2.55       79.50     77.63 o 
 -18   6  13      149.64      169.45     91.82 o 
 -16   6  13       18.75       27.56     89.92 o 
 -14   6  13        3.04       99.97    108.47 o 
 -12   6  13      287.60      353.80    119.44 o 
 -10   6  13      130.26      108.94     51.47 o 
  -8   6  13      171.90      128.37     61.56 o 
  -6   6  13        3.30      -45.78     56.46 o 
  -4   6  13      140.23      230.90     88.82 o 
  -2   6  13      103.18       98.57     66.22 o 
 -17   7  13      119.81      164.30     87.23 o 
 -15   7  13       88.89      119.93     84.89 o 
 -13   7  13      520.67      401.63    103.05 o 
 -11   7  13        1.01       41.10     83.69 o 
  -9   7  13      177.60      170.71     80.28 o 
  -7   7  13        2.83       83.73     60.39 o 
  -5   7  13       16.51       45.19     80.83 o 
  -3   7  13       11.63       12.17     59.90 o 
 -16   8  13       32.59       81.18     84.90 o 
 -14   8  13      164.39      140.11    180.77 o 
 -12   8  13      153.21      156.91    233.41 o 
 -10   8  13      176.49      279.46    103.55 o 
  -8   8  13        4.98    17655.22    991.62 o 
  -6   8  13       29.94       56.80     70.54 o 
  -4   8  13        4.37       72.14     84.20 o 
 -15   9  13        4.23      -74.24    144.12 o 
 -13   9  13      362.80      394.23    167.90 o 
 -11   9  13       46.53       30.10     75.37 o 
  -9   9  13       16.66       63.70     60.27 o 
  -7   9  13       13.62       11.81     64.18 o 
 -10  10  13      114.09       34.86     89.40 o 
 -20   0  14      706.78      965.86    210.34 o 
 -18   0  14     1232.84     1280.92    193.27 o 
 -16   0  14        5.45     -213.78    318.86 o 
 -14   0  14      840.27      999.75    264.51 o 
 -12   0  14       16.56      247.67    149.16 o 
 -10   0  14       38.58      124.64     53.35 o 
  -8   0  14       15.25       77.55     88.75 o 
  -6   0  14      282.78      414.29    110.44 o 
  -4   0  14       28.38       61.11     92.28 o 
  -2   0  14      737.06      657.97    146.32 o 
 -21   1  14      267.72      255.22     97.66 o 
 -19   1  14      272.62      452.47    104.34 o 
 -17   1  14       47.45      164.82     82.46 o 
 -15   1  14       22.20       73.50     91.47 o 
 -13   1  14        3.85       26.12     57.50 o 
 -11   1  14       10.71       77.81     46.50 o 
  -9   1  14      113.73       55.28     34.14 o 
  -7   1  14      413.35      511.23     67.09 o 
  -5   1  14      253.05      228.46     71.10 o 
  -3   1  14      898.16      874.42    103.50 o 
 -20   2  14      576.81      529.40    113.32 o 
 -18   2  14     1361.46     1221.37    132.50 o 
 -16   2  14       18.82       84.32     78.45 o 
 -14   2  14     1451.54     1627.71    143.42 o 
 -12   2  14        2.95       75.57     56.01 o 
 -10   2  14      464.31      486.60     86.86 o 
  -8   2  14      242.50      305.31     60.62 o 
  -6   2  14     1108.46     1029.24     92.49 o 
  -4   2  14      112.99      132.69     87.21 o 
  -2   2  14     1897.54     1701.42    170.77 o 
 -19   3  14     2454.13     2077.75    203.61 o 
 -17   3  14      481.81      416.09    104.56 o 
 -15   3  14     1591.55     1554.20    190.38 o 
 -13   3  14      388.12      553.71    135.30 o 
 -11   3  14      533.29      562.94     56.08 o 
  -9   3  14        8.35      -17.36     42.13 o 
  -7   3  14      911.85      807.47     83.73 o 
  -5   3  14       27.26       20.80     50.63 o 
  -3   3  14      834.30      800.34    128.10 o 
 -20   4  14       34.11      107.75     96.03 o 
 -18   4  14      483.89      553.82    112.86 o 
 -16   4  14      100.58      108.93     74.17 o 
 -14   4  14      166.30      186.90     83.82 o 
 -12   4  14       59.25      149.80     66.84 o 
 -10   4  14       80.14       89.23     45.22 o 
  -8   4  14      275.58      331.34     62.40 o 
  -6   4  14      625.74      680.25     90.50 o 
  -4   4  14      165.54      211.75     72.14 o 
 -19   5  14      737.36      872.65    237.97 o 
 -17   5  14       24.04      102.67     73.30 o 
 -15   5  14      166.36      217.16    101.53 o 
 -13   5  14      119.41      144.24     75.12 o 
 -11   5  14      141.68       98.70     49.55 o 
  -9   5  14       72.65       93.76     50.77 o 
  -7   5  14     1161.94     1102.26    107.77 o 
  -5   5  14      161.73      222.33     75.45 o 
 -18   6  14      649.16      719.39    139.38 o 
 -16   6  14       11.48       73.74     92.73 o 
 -14   6  14      203.37      436.32    132.25 o 
 -12   6  14      135.72       82.72    125.07 o 
 -10   6  14      100.81      179.38     64.15 o 
  -8   6  14        5.09       28.83     56.20 o 
  -6   6  14      531.62      606.66    101.28 o 
 -17   7  14        4.78      -31.06     97.58 o 
 -15   7  14      227.36      109.78     86.06 o 
 -13   7  14        0.54       49.92    165.77 o 
 -11   7  14        7.40      165.46     78.49 o 
  -9   7  14       68.13      102.07     63.38 o 
  -7   7  14      139.20       94.45     97.98 o 
 -14   8  14      107.02      358.57    166.69 o 
 -12   8  14       22.22      237.26    179.66 o 
 -10   8  14       75.14       48.43     81.86 o 
  -8   8  14       39.61       58.37     65.21 o 
 -19   1  15       24.21       30.77    100.07 o 
 -17   1  15       30.98       63.94     72.05 o 
 -15   1  15       60.86      136.99     73.69 o 
 -13   1  15       29.05      131.97     77.50 o 
 -11   1  15       36.83       38.73     58.49 o 
  -9   1  15        0.60        9.79     44.39 o 
  -7   1  15       58.20        3.55     56.97 o 
  -5   1  15        1.21      109.20    124.67 o 
 -20   2  15       10.42       95.17     83.21 o 
 -18   2  15        1.31       51.01     75.79 o 
 -16   2  15       35.26       66.73     76.93 o 
 -14   2  15       38.68       39.07     64.31 o 
 -12   2  15      167.51      172.82     69.66 o 
 -10   2  15        6.18       11.18     41.39 o 
  -8   2  15      172.80      112.34     54.70 o 
  -6   2  15       43.32      -25.32     63.41 o 
 -19   3  15        6.18      115.37    171.64 o 
 -17   3  15        4.71      -20.15     63.72 o 
 -15   3  15        8.79       59.63     65.24 o 
 -13   3  15        0.56      -52.31     62.36 o 
 -11   3  15       40.37       24.59     57.48 o 
  -9   3  15      122.74      179.96     70.66 o 
  -7   3  15      131.19      213.65     72.56 o 
  -5   3  15        3.88       80.96     87.04 o 
 -18   4  15       25.68        1.89     80.12 o 
 -16   4  15       16.15      110.07     75.87 o 
 -14   4  15       66.46      -25.06     57.60 o 
 -12   4  15        0.38       72.53     99.35 o 
 -10   4  15       10.40       74.07     53.17 o 
  -8   4  15       54.54       22.16     58.22 o 
  -6   4  15       89.81      157.09     91.40 o 
 -17   5  15        4.18      -14.38     85.65 o 
 -15   5  15       82.59       59.98     74.50 o 
 -13   5  15        8.73       64.88    198.99 o 
 -11   5  15        2.87     -128.63    154.60 o 
  -9   5  15      115.37      103.13     58.73 o 
  -7   5  15       29.12       40.30     62.66 o 
 -16   6  15       26.39      251.60    218.73 o 
 -14   6  15        0.59      -54.68    120.61 o 
 -12   6  15      128.48      101.09    143.26 o 
 -10   6  15        2.77       58.63    157.44 o 
  -8   6  15      172.06      150.09    126.22 o 
 -13   7  15       22.92      -38.05    153.39 o 
 -11   7  15       60.54       81.80    195.97 o 
 -18   0  16       10.97       56.04    103.85 o 
 -16   0  16      735.14      759.51    179.66 o 
 -14   0  16      670.31      759.05    213.18 o 
 -12   0  16        9.96       73.49     84.69 o 
 -10   0  16      292.60      164.26    219.22 o 
  -8   0  16     1779.60     1748.77    215.53 o 
 -17   1  16       31.73       69.50    114.90 o 
 -15   1  16     1178.12     1173.88    140.51 o 
 -13   1  16      663.77      637.40    104.38 o 
 -11   1  16      424.66      349.74    120.72 o 
  -9   1  16     2293.04     2105.17    189.41 o 
 -18   2  16      181.61      118.67     86.37 o 
 -16   2  16      125.29      128.59     79.48 o 
 -14   2  16     1903.61     1840.65    171.81 o 
 -12   2  16      300.80      251.74    117.08 o 
 -10   2  16     1451.54     1379.02    192.53 o 
  -8   2  16     2113.32     1956.75    185.66 o 
 -17   3  16        3.52       22.82     72.21 o 
 -15   3  16      880.89      865.80    147.83 o 
 -13   3  16      974.56      976.54    240.98 o 
 -11   3  16       85.09      160.78    144.83 o 
  -9   3  16     1994.85     1848.40    260.86 o 
 -16   4  16      236.02      111.05     93.09 o 
 -14   4  16     1426.59     1323.58    273.57 o 
 -12   4  16       56.70      116.96    138.28 o 
 -10   4  16     2048.67     2045.82    286.90 o 
 -13   5  16      623.44      710.36    194.68 o 
                                                 
